# Supplementary material for: 2-{[(2-Methyl­prop-2-en-1-yl)­oxy]meth­yl}-6-phenyl-2,3,4,5-tetra­hydro-1,2,4-triazine-3,5-dione
Source: Acta Crystallogr Sect E Struct Rep Online. 2012 Jan 11;68(Pt 2):o347. doi: 10.1107/S160053681105567X (PMC3275031; doi:10.1107/S160053681105567X)
Supplement: Supplementary file 1 [file e-68-0o347-sup1.cif]

##############################################################################
#                                                                            #
# This CIF contains the data in a paper accepted for publication in          #
# Acta Crystallographica Section E. It conforms to the requirements of       #
# Notes for Authors for Acta Crystallographica Section E, and has been       #
# peer reviewed under the auspices of the IUCr Commission on Journals.       #
#                                                                            #
# Full details of the Crystallographic Information File format               #
# are given in the paper "The Crystallographic Information File (CIF):       #
# a New Standard Archive File for Crystallography" by S. R. Hall, F. H.      #
# Allen and I. D. Brown [Acta Cryst. (1991), A47, 655-685].                  #
#                                                                            #
# The current version of the core CIF dictionary is obtainable from          #
# ftp://ftp.iucr.org/pub/cif_core.dic.                                       #
#                                                                            #
# Software is freely available for graphical display of the structure(s)     #
# in this CIF. For information consult the CIF software page                 #
# http://www.iucr.org/resources/cif/software.                                #
#                                                                            #
# This file may be used for bona fide research purposes within the           #
# scientific community so long as proper attribution is given to the journal # 
# article from which it was obtained.                                        #
#                                                                            #
##############################################################################
data_global
_audit_creation_method     SHELXL-97
_journal_date_recd_electronic     2011-12-19
_journal_date_accepted     2011-12-26
_journal_name_full     'Acta Crystallographica, Section E'
_journal_year     2012
_journal_volume     68
_journal_issue      2
_journal_page_first     o347
_journal_page_last     o347
_journal_paper_category     QO
_journal_paper_doi     10.1107/S160053681105567X
_journal_coeditor_code     XU5422
_publ_contact_author
;
     Dr. Seik Weng Ng
     Department of Chemistry
     University of Malaya
     50603 Kuala Lumpur
     Malaysia
;
_publ_contact_author_email     seikweng@um.edu.my
_publ_contact_author_fax     '03 7967 4193'
_publ_contact_author_phone     '03 7967 6778'
_publ_section_title
;\
2-{[(2-Methylprop-2-en-1-yl)oxy]methyl}-6-phenyl-2,3,4,5-tetrahydro-1,2,4-\
triazine-3,5-dione
;
loop_
    _publ_author_name
    _publ_author_address
    'El-Brollosy, Nasser R.'
;
Department of Pharmaceutical Chemistry
College of Pharmacy
King Saud University
Riyadh 11451
Saudi Arabia
;
    'El-Emam, Ali A.'
;
Department of Pharmaceutical Chemistry
College of Pharmacy
King Saud University
Riyadh 11451
Saudi Arabia
;
    'Al-Turkistani, Abdulghafoor A.'
;
Department of Pharmaceutical Chemistry
College of Pharmacy
King Saud University
Riyadh 11451
Saudi Arabia
;
    'Ng, Seik Weng'
;
     Department of Chemistry
     University of Malaya
     50603 Kuala Lumpur
     Malaysia
     and
     Chemistry Department
     Faculty of Science
     King Abdulaziz University
     PO Box 80203 Jeddah
     Saudi Arabia
;
data_I
_audit_creation_method     SHELXL-97
_chemical_name_systematic
;
2-{[(2-Methylprop-2-en-1-yl)oxy]methyl}-6-phenyl-2,3,4,5-tetrahydro-1,2,4-
triazine-3,5-dione
;
_chemical_name_common     ?
_chemical_formula_moiety     'C14 H15 N3 O3'
_chemical_formula_sum     'C14 H15 N3 O3'
_chemical_formula_iupac     'C14 H15 N3 O3'
_chemical_formula_weight     273.29
_chemical_melting_point     ?
_symmetry_cell_setting     triclinic
_symmetry_space_group_name_H-M     'P -1'
_symmetry_space_group_name_Hall     '-P 1'
loop_
    _symmetry_equiv_pos_as_xyz
    'x, y, z'
    '-x, -y, -z'
_cell_length_a     4.6162(5)
_cell_length_b     11.7896(14)
_cell_length_c     12.5769(10)
_cell_angle_alpha     81.588(8)
_cell_angle_beta     85.836(7)
_cell_angle_gamma     87.245(9)
_cell_volume     674.84(12)
_cell_formula_units_Z     2
_cell_measurement_reflns_used     1917
_cell_measurement_theta_min     2.5577
_cell_measurement_theta_max     27.4958
_cell_measurement_temperature     100(2)
_exptl_crystal_description     prism
_exptl_crystal_colour     colorless
_exptl_crystal_size_max     0.30
_exptl_crystal_size_mid     0.03
_exptl_crystal_size_min     0.03
_exptl_crystal_density_diffrn     1.345
_exptl_crystal_density_meas     ?
_exptl_crystal_density_method     'not measured'
_exptl_crystal_F_000     288
_exptl_absorpt_coefficient_mu     0.097
_exptl_absorpt_correction_type     multi-scan
_exptl_absorpt_process_details     '(CrysAlis PRO; Agilent, 2010)'
_exptl_absorpt_correction_T_min     0.9715
_exptl_absorpt_correction_T_max     0.9971
_diffrn_ambient_temperature     100(2)
_diffrn_radiation_type     MoK\a
_diffrn_radiation_wavelength     0.71073
_diffrn_radiation_source     'SuperNova (Mo) X-ray Source'
_diffrn_radiation_monochromator     Mirror
_diffrn_measurement_device_type
                  'Agilent SuperNova Dual diffractometer with an Atlas detector'
_diffrn_measurement_method     '\w scan'
_diffrn_detector_area_resol_mean     10.4041
_diffrn_reflns_number     9875
_diffrn_reflns_av_R_equivalents     0.0863
_diffrn_reflns_av_sigmaI/netI     0.0893
_diffrn_reflns_theta_min     2.56
_diffrn_reflns_theta_max     27.56
_diffrn_reflns_theta_full     27.56
_diffrn_measured_fraction_theta_max     0.999
_diffrn_measured_fraction_theta_full     0.999
_diffrn_reflns_limit_h_min     -6
_diffrn_reflns_limit_h_max     6
_diffrn_reflns_limit_k_min     -15
_diffrn_reflns_limit_k_max     15
_diffrn_reflns_limit_l_min     -16
_diffrn_reflns_limit_l_max     16
_diffrn_standards_number     0
_diffrn_standards_interval_count     0
_diffrn_standards_interval_time     0
_diffrn_standards_decay_%     0
_reflns_number_total     3088
_reflns_number_gt     1878
_reflns_threshold_expression     I>2\s(I)
_refine_ls_structure_factor_coef     Fsqd
_refine_ls_matrix_type     full
_refine_ls_R_factor_all     0.1256
_refine_ls_R_factor_gt     0.0805
_refine_ls_wR_factor_gt     0.2026
_refine_ls_wR_factor_ref     0.2498
_refine_ls_goodness_of_fit_ref     1.010
_refine_ls_restrained_S_all     1.010
_refine_ls_number_reflns     3088
_refine_ls_number_parameters     186
_refine_ls_number_restraints     1
_refine_ls_hydrogen_treatment     mixed
_refine_ls_weighting_scheme     calc
_refine_ls_weighting_details
                 'calc w=1/[\s^2^(Fo^2^)+(0.1384P)^2^] where P=(Fo^2^+2Fc^2^)/3'
_atom_sites_solution_hydrogens     geom
_atom_sites_solution_primary     direct
_atom_sites_solution_secondary     difmap
_refine_ls_shift/su_max     0.001
_refine_ls_shift/su_mean     0.001
_refine_diff_density_max     0.526
_refine_diff_density_min     -0.447
_refine_ls_extinction_method     none
_refine_ls_extinction_coef     ?
loop_
    _atom_type_symbol
    _atom_type_description
    _atom_type_scat_dispersion_real
    _atom_type_scat_dispersion_imag
    _atom_type_scat_source
    'C' 'C' 0.0033 0.0016
                         'International Tables Vol C Tables 4.2.6.8 and 6.1.1.4'
    'H' 'H' 0.0000 0.0000
                         'International Tables Vol C Tables 4.2.6.8 and 6.1.1.4'
    'N' 'N' 0.0061 0.0033
                         'International Tables Vol C Tables 4.2.6.8 and 6.1.1.4'
    'O' 'O' 0.0106 0.0060
                         'International Tables Vol C Tables 4.2.6.8 and 6.1.1.4'
_computing_data_collection     'CrysAlis PRO (Agilent, 2010)'
_computing_cell_refinement     'CrysAlis PRO (Agilent, 2010)'
_computing_data_reduction     'CrysAlis PRO (Agilent, 2010)'
_computing_structure_solution     'SHELXS97 (Sheldrick, 2008)'
_computing_structure_refinement     'SHELXL97 (Sheldrick, 2008)'
_computing_molecular_graphics     'X-SEED (Barbour, 2001)'
_computing_publication_material     'publCIF (Westrip, 2010)'
loop_
    _atom_site_type_symbol
    _atom_site_label
    _atom_site_fract_x
    _atom_site_fract_y
    _atom_site_fract_z
    _atom_site_U_iso_or_equiv
    _atom_site_adp_type
    _atom_site_calc_flag
    _atom_site_refinement_flags
    _atom_site_occupancy
    _atom_site_symmetry_multiplicity
    _atom_site_disorder_assembly
    _atom_site_disorder_group
    O O1 0.5220(4) 0.40726(17) 0.61847(14) 0.0268(5) Uani d . 1 1 . .
    O O2 -0.1301(4) 0.7060(2) 0.55343(15) 0.0370(6) Uani d . 1 1 . .
    O O3 0.0363(4) 0.24966(17) 0.82369(14) 0.0261(5) Uani d . 1 1 . .
    N N1 0.1946(5) 0.5578(2) 0.58770(16) 0.0224(6) Uani d D 1 1 . .
    H H1 0.277(7) 0.580(3) 0.5224(14) 0.062(12) Uiso d D 1 1 . .
    N N2 0.1685(5) 0.4378(2) 0.74966(16) 0.0219(5) Uani d . 1 1 . .
    N N3 -0.0574(4) 0.5017(2) 0.78892(16) 0.0216(5) Uani d . 1 1 . .
    C C1 0.3099(6) 0.4641(2) 0.6493(2) 0.0227(6) Uani d . 1 1 . .
    C C2 -0.0396(6) 0.6266(3) 0.6174(2) 0.0248(6) Uani d . 1 1 . .
    C C3 -0.1586(5) 0.5929(2) 0.73057(19) 0.0207(6) Uani d . 1 1 . .
    C C4 -0.3984(5) 0.6607(2) 0.7819(2) 0.0217(6) Uani d . 1 1 . .
    C C5 -0.5471(6) 0.7527(2) 0.7267(2) 0.0257(6) Uani d . 1 1 . .
    H H5 -0.5003 0.7749 0.6520 0.031 Uiso calc R 1 1 . .
    C C6 -0.7664(6) 0.8135(3) 0.7801(2) 0.0305(7) Uani d . 1 1 . .
    H H6 -0.8691 0.8762 0.7415 0.037 Uiso calc R 1 1 . .
    C C7 -0.8330(6) 0.7822(3) 0.8889(2) 0.0292(7) Uani d . 1 1 . .
    H H7 -0.9804 0.8239 0.9252 0.035 Uiso calc R 1 1 . .
    C C8 -0.6862(6) 0.6905(3) 0.9448(2) 0.0299(7) Uani d . 1 1 . .
    H H8 -0.7345 0.6689 1.0195 0.036 Uiso calc R 1 1 . .
    C C9 -0.4675(6) 0.6294(3) 0.8926(2) 0.0263(7) Uani d . 1 1 . .
    H H9 -0.3655 0.5668 0.9318 0.032 Uiso calc R 1 1 . .
    C C10 0.2431(6) 0.3324(3) 0.8212(2) 0.0248(6) Uani d . 1 1 . .
    H H10A 0.4350 0.3013 0.7963 0.030 Uiso calc R 1 1 . .
    H H10B 0.2581 0.3506 0.8950 0.030 Uiso calc R 1 1 . .
    C C11 0.0328(6) 0.2037(3) 0.7240(2) 0.0266(7) Uani d . 1 1 . .
    H H11A 0.2318 0.1769 0.7022 0.032 Uiso calc R 1 1 . .
    H H11B -0.0311 0.2649 0.6670 0.032 Uiso calc R 1 1 . .
    C C12 -0.1666(6) 0.1064(3) 0.7350(2) 0.0297(7) Uani d . 1 1 . .
    C C13 -0.2911(7) 0.0595(3) 0.8283(2) 0.0357(8) Uani d . 1 1 . .
    H H13A -0.2548 0.0879 0.8928 0.043 Uiso calc R 1 1 . .
    H H13B -0.4166 -0.0025 0.8307 0.043 Uiso calc R 1 1 . .
    C C14 -0.2130(7) 0.0672(3) 0.6292(2) 0.0375(8) Uani d . 1 1 . .
    H H14A -0.3299 -0.0013 0.6420 0.056 Uiso calc R 1 1 . .
    H H14B -0.0245 0.0489 0.5934 0.056 Uiso calc R 1 1 . .
    H H14C -0.3148 0.1284 0.5833 0.056 Uiso calc R 1 1 . .
loop_
    _atom_site_aniso_label
    _atom_site_aniso_U_11
    _atom_site_aniso_U_22
    _atom_site_aniso_U_33
    _atom_site_aniso_U_12
    _atom_site_aniso_U_13
    _atom_site_aniso_U_23
    O1 0.0280(11) 0.0367(12) 0.0136(9) 0.0045(9) 0.0047(8) -0.0017(8)
    O2 0.0420(12) 0.0492(15) 0.0141(10) 0.0119(11) 0.0064(8) 0.0055(9)
    O3 0.0328(11) 0.0321(12) 0.0121(9) 0.0010(9) 0.0050(7) -0.0025(8)
    N1 0.0264(12) 0.0306(14) 0.0083(10) -0.0017(10) 0.0040(9) 0.0015(10)
    N2 0.0275(12) 0.0259(13) 0.0108(10) 0.0025(10) 0.0039(9) -0.0007(9)
    N3 0.0249(12) 0.0287(13) 0.0108(10) 0.0010(10) 0.0027(8) -0.0042(9)
    C1 0.0241(14) 0.0313(16) 0.0126(12) -0.0017(12) 0.0007(10) -0.0040(11)
    C2 0.0284(14) 0.0340(17) 0.0106(12) 0.0002(12) 0.0005(10) 0.0000(11)
    C3 0.0235(14) 0.0255(15) 0.0122(12) -0.0018(11) 0.0011(10) -0.0003(10)
    C4 0.0203(13) 0.0283(16) 0.0165(12) -0.0005(11) 0.0025(10) -0.0058(11)
    C5 0.0323(15) 0.0263(15) 0.0168(13) -0.0006(12) 0.0022(11) 0.0006(11)
    C6 0.0307(16) 0.0345(18) 0.0260(15) 0.0010(14) -0.0010(12) -0.0046(13)
    C7 0.0299(15) 0.0323(17) 0.0266(14) -0.0006(13) 0.0038(12) -0.0107(13)
    C8 0.0314(16) 0.0422(19) 0.0161(13) 0.0044(14) 0.0045(11) -0.0086(13)
    C9 0.0257(14) 0.0360(17) 0.0155(13) 0.0053(13) 0.0019(10) -0.0024(12)
    C10 0.0289(14) 0.0339(17) 0.0104(11) 0.0030(12) -0.0002(10) -0.0009(11)
    C11 0.0333(15) 0.0326(17) 0.0128(12) 0.0060(13) 0.0015(11) -0.0037(12)
    C12 0.0353(16) 0.0298(17) 0.0223(14) 0.0072(13) 0.0012(12) -0.0024(12)
    C13 0.0461(18) 0.0342(18) 0.0258(15) -0.0044(15) 0.0058(13) -0.0038(13)
    C14 0.0500(19) 0.0383(19) 0.0240(15) -0.0034(16) 0.0003(13) -0.0045(14)
loop_
    _geom_bond_atom_site_label_1
    _geom_bond_atom_site_label_2
    _geom_bond_site_symmetry_2
    _geom_bond_distance
    _geom_bond_publ_flag
    O1 C1 . 1.230(3) ?
    O2 C2 . 1.220(3) ?
    O3 C10 . 1.393(3) ?
    O3 C11 . 1.438(3) ?
    N1 C1 . 1.362(4) ?
    N1 C2 . 1.383(4) ?
    N1 H1 . 0.888(10) ?
    N2 N3 . 1.362(3) ?
    N2 C1 . 1.379(3) ?
    N2 C10 . 1.466(3) ?
    N3 C3 . 1.297(4) ?
    C2 C3 . 1.493(3) ?
    C3 C4 . 1.498(3) ?
    C4 C5 . 1.381(4) ?
    C4 C9 . 1.405(4) ?
    C5 C6 . 1.401(4) ?
    C5 H5 . 0.9500 ?
    C6 C7 . 1.380(4) ?
    C6 H6 . 0.9500 ?
    C7 C8 . 1.378(4) ?
    C7 H7 . 0.9500 ?
    C8 C9 . 1.393(4) ?
    C8 H8 . 0.9500 ?
    C9 H9 . 0.9500 ?
    C10 H10A . 0.9900 ?
    C10 H10B . 0.9900 ?
    C11 C12 . 1.490(4) ?
    C11 H11A . 0.9900 ?
    C11 H11B . 0.9900 ?
    C12 C13 . 1.325(4) ?
    C12 C14 . 1.503(4) ?
    C13 H13A . 0.9500 ?
    C13 H13B . 0.9500 ?
    C14 H14A . 0.9800 ?
    C14 H14B . 0.9800 ?
    C14 H14C . 0.9800 ?
loop_
    _geom_angle_atom_site_label_1
    _geom_angle_atom_site_label_2
    _geom_angle_atom_site_label_3
    _geom_angle_site_symmetry_1
    _geom_angle_site_symmetry_3
    _geom_angle
    _geom_angle_publ_flag
    C10 O3 C11 . . 113.35(19) ?
    C1 N1 C2 . . 126.5(2) ?
    C1 N1 H1 . . 119(3) ?
    C2 N1 H1 . . 115(3) ?
    N3 N2 C1 . . 124.4(2) ?
    N3 N2 C10 . . 114.3(2) ?
    C1 N2 C10 . . 121.2(2) ?
    C3 N3 N2 . . 120.6(2) ?
    O1 C1 N1 . . 123.2(2) ?
    O1 C1 N2 . . 122.5(3) ?
    N1 C1 N2 . . 114.2(2) ?
    O2 C2 N1 . . 120.4(2) ?
    O2 C2 C3 . . 126.1(3) ?
    N1 C2 C3 . . 113.5(2) ?
    N3 C3 C2 . . 120.7(2) ?
    N3 C3 C4 . . 117.0(2) ?
    C2 C3 C4 . . 122.4(3) ?
    C5 C4 C9 . . 119.2(2) ?
    C5 C4 C3 . . 123.4(2) ?
    C9 C4 C3 . . 117.3(2) ?
    C4 C5 C6 . . 120.5(2) ?
    C4 C5 H5 . . 119.8 ?
    C6 C5 H5 . . 119.8 ?
    C7 C6 C5 . . 119.9(3) ?
    C7 C6 H6 . . 120.0 ?
    C5 C6 H6 . . 120.0 ?
    C8 C7 C6 . . 120.1(3) ?
    C8 C7 H7 . . 119.9 ?
    C6 C7 H7 . . 119.9 ?
    C7 C8 C9 . . 120.5(3) ?
    C7 C8 H8 . . 119.7 ?
    C9 C8 H8 . . 119.7 ?
    C8 C9 C4 . . 119.7(3) ?
    C8 C9 H9 . . 120.1 ?
    C4 C9 H9 . . 120.1 ?
    O3 C10 N2 . . 111.8(2) ?
    O3 C10 H10A . . 109.3 ?
    N2 C10 H10A . . 109.3 ?
    O3 C10 H10B . . 109.3 ?
    N2 C10 H10B . . 109.3 ?
    H10A C10 H10B . . 107.9 ?
    O3 C11 C12 . . 111.1(2) ?
    O3 C11 H11A . . 109.4 ?
    C12 C11 H11A . . 109.4 ?
    O3 C11 H11B . . 109.4 ?
    C12 C11 H11B . . 109.4 ?
    H11A C11 H11B . . 108.0 ?
    C13 C12 C11 . . 123.4(3) ?
    C13 C12 C14 . . 123.5(3) ?
    C11 C12 C14 . . 113.1(2) ?
    C12 C13 H13A . . 120.0 ?
    C12 C13 H13B . . 120.0 ?
    H13A C13 H13B . . 120.0 ?
    C12 C14 H14A . . 109.5 ?
    C12 C14 H14B . . 109.5 ?
    H14A C14 H14B . . 109.5 ?
    C12 C14 H14C . . 109.5 ?
    H14A C14 H14C . . 109.5 ?
    H14B C14 H14C . . 109.5 ?
loop_
    _geom_torsion_atom_site_label_1
    _geom_torsion_atom_site_label_2
    _geom_torsion_atom_site_label_3
    _geom_torsion_atom_site_label_4
    _geom_torsion_site_symmetry_1
    _geom_torsion_site_symmetry_2
    _geom_torsion_site_symmetry_3
    _geom_torsion_site_symmetry_4
    _geom_torsion
    _geom_torsion_publ_flag
    C1 N2 N3 C3 . . . . 1.5(4) ?
    C10 N2 N3 C3 . . . . -175.2(2) ?
    C2 N1 C1 O1 . . . . -178.9(2) ?
    C2 N1 C1 N2 . . . . 1.1(4) ?
    N3 N2 C1 O1 . . . . 176.5(2) ?
    C10 N2 C1 O1 . . . . -7.1(4) ?
    N3 N2 C1 N1 . . . . -3.5(4) ?
    C10 N2 C1 N1 . . . . 172.9(2) ?
    C1 N1 C2 O2 . . . . -177.2(2) ?
    C1 N1 C2 C3 . . . . 2.8(4) ?
    N2 N3 C3 C2 . . . . 3.0(4) ?
    N2 N3 C3 C4 . . . . -177.40(19) ?
    O2 C2 C3 N3 . . . . 175.1(3) ?
    N1 C2 C3 N3 . . . . -4.9(4) ?
    O2 C2 C3 C4 . . . . -4.5(4) ?
    N1 C2 C3 C4 . . . . 175.5(2) ?
    N3 C3 C4 C5 . . . . -173.3(2) ?
    C2 C3 C4 C5 . . . . 6.4(4) ?
    N3 C3 C4 C9 . . . . 8.3(4) ?
    C2 C3 C4 C9 . . . . -172.1(2) ?
    C9 C4 C5 C6 . . . . -0.6(4) ?
    C3 C4 C5 C6 . . . . -179.1(2) ?
    C4 C5 C6 C7 . . . . 0.6(4) ?
    C5 C6 C7 C8 . . . . -0.6(4) ?
    C6 C7 C8 C9 . . . . 0.7(4) ?
    C7 C8 C9 C4 . . . . -0.7(4) ?
    C5 C4 C9 C8 . . . . 0.7(4) ?
    C3 C4 C9 C8 . . . . 179.2(2) ?
    C11 O3 C10 N2 . . . . 68.7(3) ?
    N3 N2 C10 O3 . . . . 72.8(2) ?
    C1 N2 C10 O3 . . . . -104.0(3) ?
    C10 O3 C11 C12 . . . . 173.3(2) ?
    O3 C11 C12 C13 . . . . -8.5(4) ?
    O3 C11 C12 C14 . . . . 171.2(2) ?
loop_
    _geom_hbond_atom_site_label_D
    _geom_hbond_atom_site_label_H
    _geom_hbond_atom_site_label_A
    _geom_hbond_site_symmetry_A
    _geom_hbond_distance_DH
    _geom_hbond_distance_HA
    _geom_hbond_distance_DA
    _geom_hbond_angle_DHA
    N1 H1 O1 2_666 0.890(10)
                           1.930(10)
                                   2.802(3) 168(4)
