# Supplementary material for: 2-{[(2-Methyl­prop-2-en-1-yl)­oxy]meth­yl}-6-phenyl-2,3,4,5-tetra­hydro-1,2,4-triazine-3,5-dione
Source: Acta Crystallogr Sect E Struct Rep Online. 2012 Jan 11;68(Pt 2):o347. doi: 10.1107/S160053681105567X (PMC3275031; doi:10.1107/S160053681105567X)
Supplement: Supplementary file 2 [file e-68-0o347-Isup2.hkl]

# 
# h,k,l, Fc-squared, Fo-squared, sigma(Fo-squared) and status flag 
# 
data_I
_shelx_title '  P-1' 
_shelx_refln_list_code          4 
_shelx_F_calc_maximum      132.05 
_exptl_crystal_F_000       288.00 
_reflns_d_resolution_high  0.7682 
 
loop_ 
 _symmetry_equiv_pos_as_xyz 
 'x, y, z' 
 '-x, -y, -z' 
 
_cell_length_a     4.6162 
_cell_length_b    11.7896 
_cell_length_c    12.5769 
_cell_angle_alpha  81.588 
_cell_angle_beta   85.836 
_cell_angle_gamma  87.245 
 
_shelx_F_squared_multiplier     1.000 
 
loop_ 
 _refln_index_h 
 _refln_index_k 
 _refln_index_l 
 _refln_F_squared_calc 
 _refln_F_squared_meas 
 _refln_F_squared_sigma 
 _refln_observed_status 
   1   0   0      872.68      780.43     54.75 o 
   2   0   0       13.57       13.22      1.88 o 
   3   0   0      196.91      189.47     12.62 o 
   4   0   0       70.21       68.85     22.72 o 
   5   0   0        7.94        0.41      7.33 o 
  -5   1   0       16.28        6.62      5.02 o 
  -4   1   0       37.53       36.33     14.35 o 
  -3   1   0      484.34      455.19     14.79 o 
  -2   1   0        1.16       -1.18      1.40 o 
  -1   1   0        7.24        4.22      3.64 o 
   1   1   0       56.60       50.60      3.12 o 
   2   1   0      593.63      551.38     22.06 o 
   3   1   0       56.07       47.01      4.90 o 
   4   1   0       40.58       47.30      5.70 o 
   5   1   0        1.78       -0.80      8.29 o 
  -5   2   0        1.07        1.05      2.30 o 
  -4   2   0       23.39       34.62      9.00 o 
  -3   2   0       21.31       22.66      3.32 o 
  -2   2   0      985.79     1117.74     28.65 o 
  -1   2   0     3714.36     3843.60    167.36 o 
   0   2   0      217.09      191.46     18.98 o 
   1   2   0     2187.16     1790.69     44.84 o 
   2   2   0        2.98        2.20      0.81 o 
   3   2   0        9.88        6.84      1.23 o 
   4   2   0       53.38       42.44      5.97 o 
   5   2   0        8.64       13.17      5.68 o 
  -5   3   0       25.01       43.39     14.47 o 
  -4   3   0       15.12       21.01      5.28 o 
  -3   3   0        2.51        2.42      1.26 o 
  -2   3   0       40.53       30.98      4.15 o 
  -1   3   0     1065.52     1119.49     47.28 o 
   0   3   0       78.56       94.78      6.88 o 
   1   3   0      448.57      392.39     13.33 o 
   2   3   0      114.99      116.20      6.63 o 
   3   3   0        0.49       -0.93      1.08 o 
   4   3   0        3.92        2.97      2.30 o 
   5   3   0        3.58        5.40      2.83 o 
  -5   4   0        7.47        6.96      3.39 o 
  -4   4   0       97.62       78.20      9.06 o 
  -3   4   0      204.35      199.44     18.46 o 
  -2   4   0       84.68       90.92      7.71 o 
  -1   4   0      261.34      289.37     18.65 o 
   0   4   0       15.73       28.15      4.69 o 
   1   4   0      651.42      640.17     16.04 o 
   2   4   0       21.36       26.49      2.95 o 
   3   4   0       46.37       49.25      4.73 o 
   4   4   0       73.41       66.12      7.55 o 
   5   4   0       25.32       28.03      5.85 o 
  -5   5   0        4.66        3.43      4.97 o 
  -4   5   0      224.13      269.86     43.25 o 
  -3   5   0       65.49       55.39     10.88 o 
  -2   5   0      412.48      411.01     29.63 o 
  -1   5   0      300.10      324.41     14.47 o 
   0   5   0       26.07       17.32      4.66 o 
   1   5   0       12.51       11.06      2.47 o 
   2   5   0       19.99       16.64      2.46 o 
   3   5   0      111.59      109.06      7.24 o 
   4   5   0       10.16       10.22      2.62 o 
   5   5   0       59.14       65.12     11.87 o 
  -5   6   0        7.08       13.18      6.84 o 
  -4   6   0        0.51        9.97      6.64 o 
  -3   6   0      358.13      388.85     28.07 o 
  -2   6   0       59.72       63.51     10.61 o 
  -1   6   0      123.97      129.05     11.85 o 
   0   6   0      311.50      282.82     17.15 o 
   1   6   0       39.81       27.71      4.92 o 
   2   6   0        8.11        3.10      1.37 o 
   3   6   0       81.19       83.63      6.54 o 
   4   6   0        2.39        5.98      2.49 o 
   5   6   0       13.18       17.82      7.00 o 
  -5   7   0        8.21       12.28      7.66 o 
  -4   7   0      115.95      147.73     20.33 o 
  -3   7   0       36.57       41.69     10.06 o 
  -2   7   0      101.04      120.81     30.62 o 
  -1   7   0        0.43        0.84     10.85 o 
   0   7   0       72.49       85.12     10.41 o 
   1   7   0       35.20       21.10      8.13 o 
   2   7   0        0.00       -0.79      1.07 o 
   3   7   0      135.50      148.45      9.83 o 
   4   7   0        2.09        3.14      2.67 o 
   5   7   0        0.17       -3.94      8.19 o 
  -4   8   0       15.12       31.56      9.52 o 
  -3   8   0        9.29       21.39     15.33 o 
  -2   8   0     1457.81     1706.40     53.77 o 
  -1   8   0        9.93        1.94      8.91 o 
   0   8   0       73.83       70.23      8.66 o 
   1   8   0        0.81        0.70      2.99 o 
   2   8   0      113.81      124.33     11.94 o 
   3   8   0       22.77       22.61      3.99 o 
   4   8   0       36.58       57.49      8.12 o 
   5   8   0       12.43       27.20     11.40 o 
  -4   9   0        0.05       -1.49     19.96 o 
  -3   9   0       36.50       46.24     10.52 o 
  -2   9   0      204.11      210.08     19.67 o 
  -1   9   0       29.03       30.23      6.69 o 
   0   9   0       16.34       14.18      5.49 o 
   1   9   0       63.60       70.55     15.85 o 
   2   9   0       13.50       12.51      3.42 o 
   3   9   0        1.75        3.22      1.94 o 
   4   9   0       56.11       74.16      9.56 o 
  -4  10   0       10.06       14.55      6.97 o 
  -3  10   0       54.26       98.25     15.07 o 
  -2  10   0        5.31       -2.06     10.26 o 
  -1  10   0       42.23       37.55      7.70 o 
   0  10   0        0.25        1.70      1.98 o 
   1  10   0       12.74       14.39      5.84 o 
   2  10   0        5.77        4.15      1.90 o 
   3  10   0        0.91       -0.26      2.07 o 
   4  10   0        0.08       -1.61      2.10 o 
  -3  11   0        2.14        6.34      8.70 o 
  -2  11   0        5.83       -0.08     14.02 o 
  -1  11   0        0.17       -3.36     10.67 o 
   0  11   0        6.26        2.45      3.43 o 
   1  11   0        1.05       -2.92      2.92 o 
   2  11   0        1.39        0.33      1.78 o 
   3  11   0        1.10       -2.71      3.75 o 
   4  11   0        0.06       -4.39      5.19 o 
  -3  12   0        1.06        3.45     20.09 o 
  -2  12   0        1.21       -4.63      5.01 o 
  -1  12   0        2.52        3.32      8.55 o 
   0  12   0        7.24        4.99      3.35 o 
   1  12   0       11.94       11.46      4.87 o 
   2  12   0       34.35       43.39      7.12 o 
   3  12   0        5.72        6.45      4.45 o 
  -2  13   0        0.60       -0.82      4.83 o 
  -1  13   0        0.06        2.65      9.05 o 
   0  13   0        3.67       -2.94      3.87 o 
   1  13   0       34.70       30.18     18.79 o 
   2  13   0        6.35        8.69      4.28 o 
   3  13   0       23.57       32.66      6.96 o 
  -2  14   0        0.53       -3.60     10.60 o 
  -1  14   0        3.93        3.38      2.89 o 
   0  14   0        0.29        1.84      3.42 o 
   1  14   0       21.24       18.58      6.86 o 
   2  14   0        0.02       -1.08      2.85 o 
   0  15   0        0.07        4.27     11.15 o 
   1  15   0       31.04       55.35     15.26 o 
   0 -15   1        0.54       -5.08      5.08 o 
  -2 -14   1        0.75       -1.14      4.55 o 
  -1 -14   1        0.00       -0.33      6.29 o 
   0 -14   1        2.81       -0.62      5.91 o 
   1 -14   1       19.63       30.06     10.94 o 
  -3 -13   1       34.83       42.95     10.28 o 
  -2 -13   1        0.52       -2.67      2.96 o 
  -1 -13   1       17.36       21.87      7.94 o 
   0 -13   1        0.03        0.12      1.53 o 
   1 -13   1        0.71       11.40      5.77 o 
   2 -13   1        0.98        3.79      6.26 o 
  -3 -12   1       64.39       88.55     14.04 o 
  -2 -12   1        0.53       -5.25      5.25 o 
  -1 -12   1        0.47       -1.77      4.61 o 
   0 -12   1        8.01        0.52      1.96 o 
   1 -12   1        5.75        3.20     18.43 o 
   2 -12   1        3.01        1.16      2.81 o 
   3 -12   1       17.01       12.93     17.41 o 
  -4 -11   1        4.01        9.91      6.22 o 
  -3 -11   1        6.22        4.17      2.64 o 
  -2 -11   1        2.65        7.50      4.50 o 
  -1 -11   1       11.78        8.70      4.56 o 
   0 -11   1        0.03       -2.21      3.10 o 
   1 -11   1        0.92        1.83      4.31 o 
   2 -11   1        1.66       -6.09     12.22 o 
   3 -11   1       20.14       36.24      9.47 o 
  -4 -10   1       51.16       79.05     12.82 o 
  -3 -10   1       30.22       37.18      6.59 o 
  -2 -10   1        0.19        3.69      1.83 o 
  -1 -10   1        3.25        1.65      2.78 o 
   0 -10   1        9.81       11.88      7.38 o 
   1 -10   1       45.06       25.81      8.06 o 
   2 -10   1      216.38      240.89     22.78 o 
   3 -10   1        0.58        9.31      5.16 o 
   4 -10   1        0.55       12.26     11.43 o 
  -4  -9   1        0.01        0.28      4.72 o 
  -3  -9   1       20.59       30.06      5.80 o 
  -2  -9   1        0.31        7.55      3.37 o 
  -1  -9   1      383.25      383.15     37.00 o 
   0  -9   1       35.25       32.16      9.26 o 
   1  -9   1       71.13       74.22     11.41 o 
   2  -9   1      302.85      355.81     26.55 o 
   3  -9   1       13.23       23.69      7.88 o 
   4  -9   1        6.50       17.43      9.24 o 
  -5  -8   1        1.17        1.96      5.01 o 
  -4  -8   1        0.24       -0.65      2.96 o 
  -3  -8   1       40.86       41.08      6.18 o 
  -2  -8   1       16.31       16.83      5.79 o 
  -1  -8   1      522.09      592.63     25.27 o 
   0  -8   1       84.31       78.13     11.39 o 
   1  -8   1       13.63        0.23     10.09 o 
   2  -8   1      250.36      291.91     22.72 o 
   3  -8   1       17.45       28.53      8.87 o 
   4  -8   1        1.35        6.71      4.22 o 
  -5  -7   1        4.01       11.69      6.88 o 
  -4  -7   1        3.69        0.28      2.59 o 
  -3  -7   1       66.83       70.89      7.98 o 
  -2  -7   1        1.32       -0.18      2.05 o 
  -1  -7   1        2.70        2.32      5.55 o 
   0  -7   1      244.64      229.62     15.93 o 
   1  -7   1       30.03       22.61      3.39 o 
   2  -7   1       55.32       78.66     20.78 o 
   3  -7   1       69.53       81.10     13.42 o 
   4  -7   1        3.10        4.66      7.97 o 
   5  -7   1       11.27       22.04      8.78 o 
  -5  -6   1       10.85        6.74      3.01 o 
  -4  -6   1        0.30       -1.24      1.24 o 
  -3  -6   1        3.12        3.69      1.57 o 
  -2  -6   1        0.01       -0.11      1.61 o 
  -1  -6   1      296.59      330.12     19.94 o 
   0  -6   1      566.79      623.74     60.30 o 
   1  -6   1        0.02       -0.67      1.27 o 
   2  -6   1       66.81       95.53     18.24 o 
   3  -6   1      466.60      525.49     32.72 o 
   4  -6   1        0.07        1.68      3.74 o 
   5  -6   1        2.04        0.05      4.12 o 
  -5  -5   1        3.15        3.81      5.32 o 
  -4  -5   1       19.88       20.76      3.76 o 
  -3  -5   1      234.98      274.29     14.84 o 
  -2  -5   1      699.43      660.26     21.69 o 
  -1  -5   1      167.20      171.23      9.55 o 
   0  -5   1      754.03      802.35     55.99 o 
   1  -5   1      191.14      259.34     13.62 o 
   2  -5   1       99.62       92.46      8.15 o 
   3  -5   1      148.87      166.48     17.96 o 
   4  -5   1       30.18       22.78      7.85 o 
   5  -5   1        5.74        0.66      9.84 o 
  -5  -4   1        3.63        8.80      3.65 o 
  -4  -4   1       12.95        8.57      2.50 o 
  -3  -4   1        4.58        3.53      1.20 o 
  -2  -4   1      755.51      728.75     15.67 o 
  -1  -4   1        9.14        7.63      2.35 o 
   0  -4   1        6.83        5.26      3.78 o 
   1  -4   1      114.11      116.89      8.59 o 
   2  -4   1      579.68      600.13     29.07 o 
   3  -4   1      168.34      131.01     17.77 o 
   4  -4   1       80.08       77.33      9.50 o 
   5  -4   1        1.05       -8.17      8.17 o 
  -5  -3   1        6.11        5.45      3.61 o 
  -4  -3   1       48.65       53.36      5.46 o 
  -3  -3   1      360.48      343.28     15.21 o 
  -2  -3   1        3.59        1.34      0.93 o 
  -1  -3   1       32.20       31.25      4.29 o 
   0  -3   1      298.53      326.45     13.33 o 
   1  -3   1       12.20        9.38      3.24 o 
   2  -3   1      278.03      287.25     14.68 o 
   3  -3   1      213.95      116.11     41.70 o 
   4  -3   1        0.23       -0.41      2.95 o 
   5  -3   1        0.65       10.44      6.64 o 
  -5  -2   1       37.74       50.33     16.99 o 
  -4  -2   1        7.44        6.68      1.43 o 
  -3  -2   1        1.62        1.91      0.84 o 
  -2  -2   1       43.54       40.86      3.47 o 
  -1  -2   1      210.04      202.77      8.44 o 
   0  -2   1     3033.39     3085.77     68.21 o 
   1  -2   1     1029.68     1050.52     29.06 o 
   2  -2   1       24.00       22.52      5.69 o 
   3  -2   1       53.99       51.11      6.03 o 
   4  -2   1       19.97       17.53      4.71 o 
   5  -2   1      250.45      347.72     39.56 o 
  -5  -1   1       83.66      124.92     19.92 o 
  -4  -1   1       10.13        7.16      2.22 o 
  -3  -1   1      883.65      779.49     30.46 o 
  -2  -1   1       20.20       18.67      1.76 o 
  -1  -1   1      252.27      171.67     24.88 o 
   0  -1   1      340.08      409.51     11.70 o 
   1  -1   1     3689.19     3646.89     43.08 o 
   2  -1   1      136.36      134.21      6.65 o 
   3  -1   1       18.83       17.09      2.67 o 
   4  -1   1       57.49       51.57      8.18 o 
   5  -1   1       94.09      117.43     18.75 o 
  -5   0   1        6.39        6.63      4.28 o 
  -4   0   1        0.10        2.75      1.41 o 
  -3   0   1      532.85      481.00     18.40 o 
  -2   0   1       43.39       35.50      2.41 o 
  -1   0   1      404.05      336.27     13.33 o 
   1   0   1        5.51        5.31      1.05 o 
   2   0   1        0.00       -0.25      0.77 o 
   3   0   1        3.41        4.40      1.37 o 
   4   0   1        2.93        5.27      2.53 o 
   5   0   1        2.18        9.58      5.69 o 
   6   0   1        0.23       -4.68      5.53 o 
  -5   1   1        2.51        1.82      2.40 o 
  -4   1   1        0.14       -2.99      3.06 o 
  -3   1   1      135.26      140.05      7.45 o 
  -2   1   1       88.09       72.84      6.08 o 
  -1   1   1     1603.50     1544.14     29.29 o 
   1   1   1      277.57      265.86     15.59 o 
   2   1   1      168.64      149.93      7.76 o 
   3   1   1      506.34      506.78     32.17 o 
   4   1   1      179.73      207.43     18.25 o 
   5   1   1        1.01       -1.81      3.06 o 
   6   1   1       12.05        2.76      5.64 o 
  -5   2   1       50.79       54.44     10.05 o 
  -4   2   1        2.13       -0.38      3.54 o 
  -3   2   1       72.46       73.65      9.57 o 
  -2   2   1      622.52      555.38     48.00 o 
  -1   2   1     1272.44     1323.33     28.36 o 
   0   2   1        0.36        0.76      0.46 o 
   1   2   1       40.77       28.58      2.08 o 
   2   2   1        1.73       -0.02      0.62 o 
   3   2   1       13.42       13.77      2.19 o 
   4   2   1      345.68      329.90     28.08 o 
   5   2   1       19.06       26.07      6.15 o 
  -5   3   1       44.89       55.05     10.10 o 
  -4   3   1      106.44      115.27     17.55 o 
  -3   3   1       46.21       56.83      6.73 o 
  -2   3   1      471.46      537.65     21.07 o 
  -1   3   1       62.23       65.30      5.44 o 
   0   3   1      961.35      719.68     21.78 o 
   1   3   1     8153.84     7121.38     40.91 o 
   2   3   1     1001.89      990.09     44.30 o 
   3   3   1       90.44       79.51      4.87 o 
   4   3   1      237.06      239.74     15.37 o 
   5   3   1        4.73        3.04      3.67 o 
  -5   4   1       18.72       13.13      4.74 o 
  -4   4   1      108.67       43.06     34.64 o 
  -3   4   1      177.21      138.82      8.89 o 
  -2   4   1      175.67      184.11     12.18 o 
  -1   4   1       47.42       55.18      5.50 o 
   0   4   1      162.65      125.95      6.13 o 
   1   4   1     1741.90     1591.48     26.07 o 
   2   4   1      188.24      163.79      7.13 o 
   3   4   1       25.33       20.52      3.46 o 
   4   4   1        0.39        1.35      1.18 o 
   5   4   1        6.97       10.05      3.86 o 
  -5   5   1        3.51        2.58      2.44 o 
  -4   5   1       18.26       10.86      5.94 o 
  -3   5   1        1.64        3.90      3.49 o 
  -2   5   1       62.59       74.44     10.03 o 
  -1   5   1       20.07       20.23      3.54 o 
   0   5   1      472.98      458.58     13.04 o 
   1   5   1      704.81      731.35     15.06 o 
   2   5   1       36.13       40.01      3.73 o 
   3   5   1       10.22        9.81      2.32 o 
   4   5   1        6.15        4.86      2.08 o 
   5   5   1        1.04        2.00      4.52 o 
  -5   6   1        0.01        4.76      4.93 o 
  -4   6   1       60.25       54.79     22.60 o 
  -3   6   1      284.19      314.12     25.00 o 
  -2   6   1        8.16       14.89      9.69 o 
  -1   6   1      114.74      114.29     10.85 o 
   0   6   1       30.20       21.96      3.11 o 
   1   6   1        0.02        2.38      1.80 o 
   2   6   1       42.83       38.26      3.11 o 
   3   6   1      241.66      287.32     13.27 o 
   4   6   1        2.10        0.98      2.13 o 
   5   6   1        5.18        1.90      4.91 o 
  -5   7   1        8.76        3.52      1.99 o 
  -4   7   1        2.11        8.80      6.17 o 
  -3   7   1       23.44       28.43      8.46 o 
  -2   7   1        6.41       15.94      5.99 o 
  -1   7   1      185.27      176.97     14.67 o 
   0   7   1      221.62      221.97     15.97 o 
   1   7   1       61.41       55.40     10.19 o 
   2   7   1       47.47       38.59      4.00 o 
   3   7   1       99.51       92.58      8.42 o 
   4   7   1       24.14       20.51      4.38 o 
   5   7   1        0.31       -0.05      5.14 o 
  -4   8   1        0.18       16.42      7.50 o 
  -3   8   1       74.85      103.73     16.15 o 
  -2   8   1      228.29      240.43     19.55 o 
  -1   8   1        0.11        2.11      2.64 o 
   0   8   1        0.87        3.31      2.04 o 
   1   8   1      188.14      208.99     34.82 o 
   2   8   1       19.92       21.64      3.25 o 
   3   8   1       32.72       32.65      4.73 o 
   4   8   1        0.20       -1.55      1.55 o 
   5   8   1        5.53       13.10     10.24 o 
  -4   9   1       16.08       28.04     10.22 o 
  -3   9   1       16.19       19.32      6.70 o 
  -2   9   1      188.89      201.02     18.84 o 
  -1   9   1        0.74       -3.16      6.66 o 
   0   9   1        0.97       -1.53      2.08 o 
   1   9   1      301.32      322.44     58.83 o 
   2   9   1        0.17        0.33      2.15 o 
   3   9   1        0.63        0.80      1.30 o 
   4   9   1        1.73        3.09      2.54 o 
   5   9   1        3.40        3.76      5.85 o 
  -4  10   1        5.10        4.24      5.46 o 
  -3  10   1        7.09       17.44      6.64 o 
  -2  10   1       32.69       21.23     18.71 o 
  -1  10   1      105.20      116.75     13.37 o 
   0  10   1        0.00        0.05      2.84 o 
   1  10   1       14.25       12.12      5.14 o 
   2  10   1       78.53       77.71      8.13 o 
   3  10   1       18.05       13.27      3.87 o 
   4  10   1        7.91       16.06      5.68 o 
  -3  11   1        4.97        3.35     13.45 o 
  -2  11   1       12.17        4.67      5.06 o 
  -1  11   1      507.00      610.12     33.14 o 
   0  11   1       49.17       51.51      9.10 o 
   1  11   1        0.34       -1.70      2.47 o 
   2  11   1      180.80      201.88     21.72 o 
   3  11   1        7.48        6.67      2.84 o 
   4  11   1        1.41        2.66      4.44 o 
  -3  12   1        0.74        0.23     12.01 o 
  -2  12   1        0.34        0.08      3.09 o 
  -1  12   1      265.46      316.42     24.67 o 
   0  12   1        7.24        3.19      3.77 o 
   1  12   1       14.87       17.75      5.46 o 
   2  12   1        0.01        0.02      2.09 o 
   3  12   1        0.03       -1.33      1.66 o 
  -2  13   1       19.36       15.68     19.53 o 
  -1  13   1        0.54        1.17      5.44 o 
   0  13   1        3.71       -2.49      2.49 o 
   1  13   1        0.08       -4.43      4.43 o 
   2  13   1        0.00        3.55      5.10 o 
   3  13   1        0.74        0.64      5.89 o 
  -2  14   1       18.83       32.99     14.20 o 
  -1  14   1        0.36       -3.81      4.73 o 
   0  14   1        5.37        0.32      6.45 o 
   1  14   1        6.40       14.35      5.67 o 
   2  14   1        2.08        3.02      2.44 o 
   0  15   1        4.58        1.53      5.41 o 
   1  15   1        2.00        0.84      3.23 o 
  -2 -14   2        6.37       15.94      7.44 o 
  -1 -14   2        9.30        4.23      3.15 o 
   0 -14   2        0.68        2.71      9.13 o 
   1 -14   2        4.87        3.07      5.58 o 
  -2 -13   2       14.31       15.77      6.74 o 
  -1 -13   2        2.91        3.00      3.35 o 
   0 -13   2       61.62       63.45     13.56 o 
   1 -13   2        4.44        5.17      5.04 o 
   2 -13   2        2.68        1.99      5.00 o 
  -3 -12   2       54.21       66.92     12.57 o 
  -2 -12   2        0.79       -0.36      3.45 o 
  -1 -12   2       12.71        9.74      4.28 o 
   0 -12   2      132.46      118.76     17.59 o 
   1 -12   2        5.36       -0.88      8.36 o 
   2 -12   2        3.04       -2.06      5.91 o 
   3 -12   2        0.00       -7.63      7.63 o 
  -4 -11   2        1.82        4.14      2.82 o 
  -3 -11   2        1.74       -1.57      2.95 o 
  -2 -11   2       16.72       10.26      8.81 o 
  -1 -11   2        0.87       -2.45      6.82 o 
   0 -11   2       71.50       58.30     11.92 o 
   1 -11   2        6.85        5.92      2.22 o 
   2 -11   2       67.85       82.87     13.95 o 
   3 -11   2        1.37       -6.12      6.12 o 
  -4 -10   2        1.53       -0.07      3.24 o 
  -3 -10   2       12.00       11.30      4.04 o 
  -2 -10   2       72.29       86.31     14.38 o 
  -1 -10   2       11.34        2.78      3.53 o 
   0 -10   2        1.23        5.85      4.55 o 
   1 -10   2       23.48       15.97      4.76 o 
   2 -10   2        0.14        0.99      8.38 o 
   3 -10   2        7.56       12.44      5.60 o 
   4 -10   2       26.85       68.20     15.26 o 
  -4  -9   2        0.57        5.09      1.93 o 
  -3  -9   2        1.45       -0.59      3.24 o 
  -2  -9   2       18.51       18.76      6.52 o 
  -1  -9   2        2.81       -0.21      3.16 o 
   0  -9   2      117.22      109.52     14.13 o 
   1  -9   2        8.63        3.21      4.75 o 
   2  -9   2       48.70       68.72     11.90 o 
   3  -9   2        3.09        8.08     19.15 o 
   4  -9   2        3.39       21.08     13.65 o 
  -5  -8   2        0.89        5.39      3.58 o 
  -4  -8   2        0.02        2.42      2.73 o 
  -3  -8   2       16.99       19.30      4.67 o 
  -2  -8   2        2.84        7.04      4.69 o 
  -1  -8   2       96.63       97.49     14.61 o 
   0  -8   2       58.43       61.62     10.01 o 
   1  -8   2       36.87       15.35      7.91 o 
   2  -8   2       10.48        9.25      6.33 o 
   3  -8   2        0.00        5.22     13.24 o 
   4  -8   2      150.24      227.69     26.28 o 
  -5  -7   2        0.40       -3.70      3.70 o 
  -4  -7   2       20.71       20.14      5.91 o 
  -3  -7   2      156.08      180.65     13.74 o 
  -2  -7   2       40.34       33.06      7.68 o 
  -1  -7   2      411.28      434.21     21.60 o 
   0  -7   2      256.30      279.16     26.56 o 
   1  -7   2       10.06        5.77      6.34 o 
   2  -7   2        9.26       14.87     13.62 o 
   3  -7   2      435.45      494.08     33.31 o 
   4  -7   2       29.89       29.87      9.29 o 
   5  -7   2        1.69       11.02      7.73 o 
  -5  -6   2        2.99        0.19      3.24 o 
  -4  -6   2        4.92        4.28      1.75 o 
  -3  -6   2       26.72       20.04      3.81 o 
  -2  -6   2      154.44      170.27     13.53 o 
  -1  -6   2        5.31        4.13      1.75 o 
   0  -6   2      214.82      201.25     14.72 o 
   1  -6   2       72.36       81.63     10.38 o 
   2  -6   2       64.25       93.99     19.46 o 
   3  -6   2     1176.87     1371.20     54.08 o 
   4  -6   2        2.74        5.90      5.48 o 
   5  -6   2        2.73        6.96      7.31 o 
  -5  -5   2       17.77        9.90      6.80 o 
  -4  -5   2        0.53        0.16      2.05 o 
  -3  -5   2        1.58        1.20      1.82 o 
  -2  -5   2      194.00      193.65     13.46 o 
  -1  -5   2        4.25        1.38      0.89 o 
   0  -5   2      186.79      199.14     13.74 o 
   1  -5   2       43.46       46.71     12.10 o 
   2  -5   2      238.24      253.74     21.59 o 
   3  -5   2       52.51       39.51      6.33 o 
   4  -5   2        5.49       -1.30      3.95 o 
   5  -5   2        6.74        3.85      5.83 o 
  -5  -4   2      171.28      209.91     22.35 o 
  -4  -4   2       13.54       14.76      2.59 o 
  -3  -4   2      217.38      236.51     15.95 o 
  -2  -4   2     1729.87     1679.44     44.28 o 
  -1  -4   2       28.64       23.38      2.97 o 
   0  -4   2      602.24      644.67     22.77 o 
   1  -4   2       97.83       99.06     18.03 o 
   2  -4   2       11.90       16.00      3.18 o 
   3  -4   2        9.32        4.28      2.51 o 
   4  -4   2      225.46      241.27     25.30 o 
   5  -4   2        0.07       -4.43     12.49 o 
  -5  -3   2      111.38      119.05     26.45 o 
  -4  -3   2       86.68       78.94      8.32 o 
  -3  -3   2        2.08        0.58      1.00 o 
  -2  -3   2      389.59      371.14     11.14 o 
  -1  -3   2        0.20       -0.90      1.54 o 
   0  -3   2     1825.48     2197.24     49.74 o 
   1  -3   2       89.73       81.57      5.70 o 
   2  -3   2      407.74      406.10     19.06 o 
   3  -3   2       33.75       10.34      6.53 o 
   4  -3   2      399.53      473.68     34.74 o 
   5  -3   2        5.11       12.75      8.28 o 
  -5  -2   2      174.89      224.52     36.88 o 
  -4  -2   2      338.50      291.02     14.08 o 
  -3  -2   2       33.56       28.30      4.30 o 
  -2  -2   2       10.42       10.23      1.66 o 
  -1  -2   2      638.37      653.39     24.41 o 
   0  -2   2       60.13       32.51      7.61 o 
   1  -2   2     1304.36     1452.00     28.95 o 
   2  -2   2      107.89      115.97      9.10 o 
   3  -2   2        2.44       -0.53      1.22 o 
   4  -2   2       27.01        9.15     13.62 o 
   5  -2   2       75.08      126.64     20.72 o 
  -5  -1   2        0.80        8.66      9.34 o 
  -4  -1   2       10.48        9.99      1.80 o 
  -3  -1   2        5.91        5.44      1.19 o 
  -2  -1   2       12.27       12.28      1.58 o 
  -1  -1   2      477.70      564.63     12.49 o 
   0  -1   2       40.92       55.95      2.93 o 
   1  -1   2      106.93      108.61      8.25 o 
   2  -1   2      124.32      117.67      5.81 o 
   3  -1   2       82.65       73.64      6.13 o 
   4  -1   2      124.78      174.45     18.04 o 
   5  -1   2        1.91        3.23      8.56 o 
  -5   0   2       42.72       32.86      9.59 o 
  -4   0   2        3.77        2.68      1.88 o 
  -3   0   2        0.00       -0.27      0.79 o 
  -2   0   2      648.12      615.97     15.00 o 
  -1   0   2     1120.01     1199.00     26.35 o 
   0   0   2     6065.53     7339.88     31.25 o 
   1   0   2        7.36        3.53      1.39 o 
   2   0   2      239.76      237.84      9.49 o 
   3   0   2       12.56       14.68      2.98 o 
   4   0   2       15.10       16.05      4.31 o 
   5   0   2       23.01       22.85      9.65 o 
  -5   1   2       16.99       26.15      7.00 o 
  -4   1   2       22.02       15.20      3.96 o 
  -3   1   2       48.30       48.77      4.72 o 
  -2   1   2       71.12       69.17      5.48 o 
  -1   1   2      174.06      216.16      8.23 o 
   0   1   2        0.00        0.86      1.66 o 
   1   1   2     3323.46     3549.32    152.12 o 
   2   1   2       59.12       51.18      4.08 o 
   3   1   2       13.35        8.64      2.23 o 
   4   1   2        1.65        2.48      5.54 o 
   5   1   2        0.09       -5.25      5.25 o 
   6   1   2        4.34       -2.05      6.96 o 
  -5   2   2       36.16       36.94      9.49 o 
  -4   2   2       63.84       66.17      8.11 o 
  -3   2   2        2.21        1.39      1.63 o 
  -2   2   2     1695.96     1816.27     30.90 o 
  -1   2   2      206.85      204.35      6.89 o 
   0   2   2      169.79      177.15      5.50 o 
   1   2   2    17437.83    16069.00     70.49 o 
   2   2   2      210.94      186.75     13.56 o 
   3   2   2      145.00      132.01     12.27 o 
   4   2   2       86.48       93.85     10.30 o 
   5   2   2        0.99        2.43      3.48 o 
  -5   3   2        3.93        6.29      3.56 o 
  -4   3   2        0.00        0.84      3.91 o 
  -3   3   2       25.86       21.97      2.88 o 
  -2   3   2      916.08     1036.35     74.86 o 
  -1   3   2      115.42      124.44      4.81 o 
   0   3   2      145.33      115.42      8.53 o 
   1   3   2     5043.48     4262.84     78.08 o 
   2   3   2       24.97       19.51      2.56 o 
   3   3   2        4.14        4.00      1.60 o 
   4   3   2       14.71        8.96      3.04 o 
   5   3   2        0.07        2.43      4.35 o 
  -5   4   2       21.11       12.64     10.07 o 
  -4   4   2       17.14       14.24      3.59 o 
  -3   4   2       51.46       43.83      4.91 o 
  -2   4   2       12.40        8.10      4.20 o 
  -1   4   2      134.41      152.56      7.60 o 
   0   4   2       98.80       92.46      5.64 o 
   1   4   2      423.17      400.42      9.00 o 
   2   4   2     1283.47     1303.75     23.03 o 
   3   4   2       83.45       81.71      6.42 o 
   4   4   2       18.78       11.12      2.83 o 
   5   4   2        0.00        5.31      6.60 o 
  -5   5   2        5.13       -3.85      3.85 o 
  -4   5   2        0.00       -0.09      1.42 o 
  -3   5   2        0.47        0.85      1.55 o 
  -2   5   2       11.61        3.98      6.86 o 
  -1   5   2       95.26      105.78      6.71 o 
   0   5   2        4.72        1.72      0.93 o 
   1   5   2       25.02       20.22      2.23 o 
   2   5   2      768.56      734.70     16.34 o 
   3   5   2        2.51       -0.18      1.53 o 
   4   5   2        1.44        0.80      1.48 o 
   5   5   2        0.08        3.31      2.83 o 
  -5   6   2        2.72        1.87      4.51 o 
  -4   6   2        4.30        2.48      2.03 o 
  -3   6   2      126.80      143.40     16.83 o 
  -2   6   2       32.90       50.59     17.51 o 
  -1   6   2       25.96       24.15      6.15 o 
   0   6   2       16.91        7.57      2.18 o 
   1   6   2        0.14        0.88      0.73 o 
   2   6   2        4.26        4.34      1.33 o 
   3   6   2       53.75       58.30      5.81 o 
   4   6   2        3.43        1.45      2.29 o 
   5   6   2       45.30       54.03     11.96 o 
  -5   7   2        5.94        6.05      4.69 o 
  -4   7   2        4.59       -2.25      5.07 o 
  -3   7   2      174.60      207.02     20.35 o 
  -2   7   2      151.80      177.86     13.44 o 
  -1   7   2       85.18       68.38      7.35 o 
   0   7   2      106.92       31.57     26.66 o 
   1   7   2       12.19       12.72      2.39 o 
   2   7   2      124.81      115.25      5.87 o 
   3   7   2       16.00       15.65      2.75 o 
   4   7   2       18.63       22.58      4.94 o 
   5   7   2        1.36       -1.11      8.38 o 
  -4   8   2       18.53       27.52      6.65 o 
  -3   8   2        1.33        4.27     10.28 o 
  -2   8   2      263.11      332.76     22.77 o 
  -1   8   2       39.19       33.38      5.36 o 
   0   8   2        2.23       -0.30      1.21 o 
   1   8   2        0.36       -0.12      1.74 o 
   2   8   2       48.91       43.73      4.53 o 
   3   8   2        0.67       -0.48      0.99 o 
   4   8   2        4.22        2.61      2.06 o 
   5   8   2        0.83        0.64      8.16 o 
  -4   9   2       12.58       15.42      6.07 o 
  -3   9   2       61.10       66.43     12.00 o 
  -2   9   2       14.72        7.46      7.28 o 
  -1   9   2       33.10       16.18      8.39 o 
   0   9   2        4.46        0.64      2.24 o 
   1   9   2       14.41       16.84      3.49 o 
   2   9   2       18.61       22.19      4.03 o 
   3   9   2        0.01        0.88      1.70 o 
   4   9   2       77.47      101.59     13.96 o 
   5   9   2        0.36       -5.29      8.34 o 
  -4  10   2       46.15       56.38     11.18 o 
  -3  10   2        2.43       -1.00      4.37 o 
  -2  10   2        6.34       -2.65      6.94 o 
  -1  10   2      600.79      728.88     33.37 o 
   0  10   2        8.36        4.92      7.14 o 
   1  10   2       25.84       25.82      4.84 o 
   2  10   2       21.14       21.17      4.00 o 
   3  10   2        6.14        9.23      3.02 o 
   4  10   2       12.66       13.18      4.38 o 
  -3  11   2        3.93        4.94     10.96 o 
  -2  11   2       67.54       88.21     13.32 o 
  -1  11   2      142.65      177.52     16.90 o 
   0  11   2       34.22       33.45      8.36 o 
   1  11   2       49.86       54.97      9.29 o 
   2  11   2        1.71        2.16      2.08 o 
   3  11   2        0.02        1.52      1.90 o 
   4  11   2       10.05       10.64      4.32 o 
  -3  12   2        2.61       -5.33      5.33 o 
  -2  12   2        0.01       -3.56      3.56 o 
  -1  12   2        0.51       -1.52      5.72 o 
   0  12   2       30.45       30.69      5.68 o 
   1  12   2        0.68        1.46      1.53 o 
   2  12   2       34.74       47.40      7.48 o 
   3  12   2        2.30        5.17      2.96 o 
  -2  13   2        1.37        0.19      4.50 o 
  -1  13   2       15.63       18.91      5.25 o 
   0  13   2       60.80       65.34      8.86 o 
   1  13   2       24.89       22.13      4.99 o 
   2  13   2        1.21        0.77      2.38 o 
   3  13   2        0.52        1.86      4.28 o 
  -2  14   2        1.96        8.83      4.53 o 
  -1  14   2        0.11        1.22      2.91 o 
   0  14   2       23.23       40.74      7.67 o 
   1  14   2        0.83       -2.10      2.10 o 
   2  14   2        1.60        0.19      2.51 o 
   0  15   2       35.62       38.44     12.86 o 
   1  15   2        2.31       -2.09      2.45 o 
  -1 -14   3       12.88       21.43      8.37 o 
   0 -14   3       49.25       45.50     12.65 o 
   1 -14   3        0.00        4.50      4.43 o 
  -2 -13   3        7.98        8.91      6.36 o 
  -1 -13   3        2.96        4.72      3.40 o 
   0 -13   3       57.99       41.39     11.00 o 
   1 -13   3        5.51       12.58     10.48 o 
   2 -13   3       19.13       19.49      7.01 o 
  -3 -12   3      203.36      303.12     46.66 o 
  -2 -12   3       13.27       11.94      7.11 o 
  -1 -12   3        2.45       -1.65      2.46 o 
   0 -12   3        4.24        2.53      3.73 o 
   1 -12   3        5.59        4.95      4.43 o 
   2 -12   3        6.94        6.52      6.17 o 
   3 -12   3       55.70       76.10     15.14 o 
  -3 -11   3       22.65       20.38      7.95 o 
  -2 -11   3       28.36       29.85      9.32 o 
  -1 -11   3       10.28        5.62      2.86 o 
   0 -11   3       70.18       66.33     13.23 o 
   1 -11   3        5.62        6.42      3.83 o 
   2 -11   3        0.05       -2.79     13.94 o 
   3 -11   3        7.37        9.04      6.70 o 
  -4 -10   3       20.06       27.60      8.25 o 
  -3 -10   3       10.11       16.58      7.41 o 
  -2 -10   3      175.28      179.07     41.55 o 
  -1 -10   3       28.22       20.22      7.55 o 
   0 -10   3       36.51       33.90      9.12 o 
   1 -10   3        3.16        1.28      2.28 o 
   2 -10   3        0.71       -0.94      5.37 o 
   3 -10   3        9.17        8.21      6.71 o 
   4 -10   3        2.75        2.75     27.83 o 
  -4  -9   3       29.57       34.03      9.21 o 
  -3  -9   3       10.98        9.78      3.41 o 
  -2  -9   3       14.68       14.47      6.20 o 
  -1  -9   3       45.06       35.70      8.55 o 
   0  -9   3        2.20        5.84      6.51 o 
   1  -9   3       51.42       26.18      7.27 o 
   2  -9   3        0.60       -1.62      2.49 o 
   3  -9   3        7.94        7.18      5.97 o 
   4  -9   3        0.11        8.96     11.12 o 
  -4  -8   3        0.02       -0.62      2.41 o 
  -3  -8   3       62.17       44.62      7.14 o 
  -2  -8   3      216.63      291.31     24.24 o 
  -1  -8   3      141.40      127.45     15.25 o 
   0  -8   3       89.11       60.77      9.61 o 
   1  -8   3       10.51        0.40     13.21 o 
   2  -8   3        3.14        1.69      6.75 o 
   3  -8   3        0.07        9.69      9.39 o 
   4  -8   3       29.26       43.09     12.41 o 
  -5  -7   3       46.56       66.59     12.01 o 
  -4  -7   3        3.81        2.42      2.32 o 
  -3  -7   3        2.65        3.03      2.62 o 
  -2  -7   3        9.76       10.76      5.36 o 
  -1  -7   3       59.86       62.30     10.22 o 
   0  -7   3      193.08      193.06     16.22 o 
   1  -7   3       67.41       48.67      6.94 o 
   2  -7   3       24.19       34.48     17.27 o 
   3  -7   3       48.56       50.66     10.99 o 
   4  -7   3       14.81       21.13      9.07 o 
   5  -7   3        5.65       12.81      9.33 o 
  -5  -6   3       43.12       46.33     13.03 o 
  -4  -6   3        0.17        1.53      2.89 o 
  -3  -6   3       84.47       75.89      7.82 o 
  -2  -6   3      195.36      204.60     19.14 o 
  -1  -6   3        0.24       -2.28      3.44 o 
   0  -6   3      486.11      571.10     39.77 o 
   1  -6   3      137.85      135.24     13.30 o 
   2  -6   3      166.70      215.23     22.10 o 
   3  -6   3      681.97      818.87     42.96 o 
   4  -6   3       37.95       44.42     11.73 o 
   5  -6   3        0.10       -7.68     14.77 o 
  -5  -5   3      169.40      205.94     25.55 o 
  -4  -5   3        0.00       -1.00      2.56 o 
  -3  -5   3       35.05       38.12      5.12 o 
  -2  -5   3        3.41        4.61      1.85 o 
  -1  -5   3       72.89       63.44      7.10 o 
   0  -5   3      250.42      280.17     17.25 o 
   1  -5   3      378.92      439.98     28.52 o 
   2  -5   3        3.86        3.26      2.09 o 
   3  -5   3      160.89      148.04     28.09 o 
   4  -5   3       57.69       77.52     14.84 o 
   5  -5   3       15.59       16.28      6.27 o 
  -5  -4   3      152.16      183.61     23.63 o 
  -4  -4   3       22.64       23.80      6.10 o 
  -3  -4   3        1.86        0.93      1.25 o 
  -2  -4   3       10.78       14.27      2.08 o 
  -1  -4   3       77.65       62.51      6.22 o 
   0  -4   3      256.85      276.96     11.49 o 
   1  -4   3     2968.93     3324.82     48.57 o 
   2  -4   3      215.23      181.17     10.70 o 
   3  -4   3        5.41        1.68      2.66 o 
   4  -4   3       31.05       18.92      7.02 o 
   5  -4   3       11.23       -0.01      6.22 o 
  -5  -3   3       18.37       15.60      9.72 o 
  -4  -3   3       49.30       55.10      6.97 o 
  -3  -3   3        2.56        1.57      1.58 o 
  -2  -3   3      210.88      214.79      9.89 o 
  -1  -3   3        0.67       -1.23      1.23 o 
   0  -3   3      215.71      252.42      9.86 o 
   1  -3   3      149.22      180.84      8.99 o 
   2  -3   3      161.59      177.29      9.55 o 
   3  -3   3       21.39       17.54      8.79 o 
   4  -3   3       98.05      130.90     18.41 o 
   5  -3   3        7.08       20.12      8.89 o 
  -5  -2   3       31.27       46.97     18.51 o 
  -4  -2   3       12.17        9.26      1.54 o 
  -3  -2   3       60.73       56.03      6.27 o 
  -2  -2   3        1.15        0.47      0.78 o 
  -1  -2   3      469.05      516.43     18.10 o 
   0  -2   3       56.32       69.00      3.97 o 
   1  -2   3      480.77      568.25     12.13 o 
   2  -2   3       52.94       35.22      3.81 o 
   3  -2   3        0.05       -0.44      0.76 o 
   4  -2   3       12.19       17.53      7.27 o 
   5  -2   3       93.18      151.74     23.27 o 
  -5  -1   3       42.33       75.25     22.60 o 
  -4  -1   3        0.78        0.14      1.30 o 
  -3  -1   3        1.87        2.51      1.00 o 
  -2  -1   3        2.90        2.36      1.28 o 
  -1  -1   3     4483.01     5591.48     38.24 o 
   0  -1   3      458.56      523.22     14.88 o 
   1  -1   3      447.09      483.31     19.29 o 
   2  -1   3       21.46       25.33      3.01 o 
   3  -1   3       17.76       10.64      4.11 o 
   4  -1   3       25.03       21.18      4.90 o 
   5  -1   3        0.00       14.87      6.38 o 
  -5   0   3       43.37       42.22      9.67 o 
  -4   0   3        2.71        1.73      1.84 o 
  -3   0   3       10.35        8.88      1.30 o 
  -2   0   3        4.81        2.59      0.76 o 
  -1   0   3      330.47      405.62     11.03 o 
   0   0   3      167.05      219.90      5.14 o 
   1   0   3      202.77      224.38      9.21 o 
   2   0   3        0.43        1.04      0.79 o 
   3   0   3       62.60       48.47      4.62 o 
   4   0   3        3.03        2.91      1.83 o 
   5   0   3      129.26      181.24     19.47 o 
  -5   1   3        3.88       12.66      4.90 o 
  -4   1   3       29.18       26.91      4.51 o 
  -3   1   3      193.80      185.13     10.81 o 
  -2   1   3       25.83       28.33      2.80 o 
  -1   1   3      358.59      445.95     18.50 o 
   0   1   3     1115.51     1332.19    120.71 o 
   1   1   3      504.42      589.34     20.38 o 
   2   1   3        6.39        4.28      0.80 o 
   3   1   3       46.33       29.24      7.57 o 
   4   1   3       17.89       21.48      5.09 o 
   5   1   3       42.72       58.53      8.76 o 
  -5   2   3        0.37       -3.85      4.05 o 
  -4   2   3        0.00       -0.50      1.38 o 
  -3   2   3       87.11       95.22      6.30 o 
  -2   2   3      989.57     1102.40     31.25 o 
  -1   2   3      447.82      526.11     24.61 o 
   0   2   3     1314.84     1600.41     45.92 o 
   1   2   3      103.89       99.91      4.94 o 
   2   2   3        2.23        1.81      0.70 o 
   3   2   3        7.08        5.52      1.24 o 
   4   2   3       68.66       69.11      9.59 o 
   5   2   3       11.29       26.71      7.98 o 
  -5   3   3        2.42        5.41      3.85 o 
  -4   3   3       46.57       48.58      5.90 o 
  -3   3   3      138.03      159.57     12.41 o 
  -2   3   3      504.88      565.01     26.55 o 
  -1   3   3      651.71      711.80     24.09 o 
   0   3   3       27.99       25.16      2.36 o 
   1   3   3       34.43       29.67      2.47 o 
   2   3   3       12.91        6.62      1.27 o 
   3   3   3       14.39        8.77      2.02 o 
   4   3   3       73.10       40.65     12.46 o 
   5   3   3       19.42       33.05      9.99 o 
  -5   4   3        8.55       -0.25      3.50 o 
  -4   4   3       21.60       14.51      3.16 o 
  -3   4   3        5.61        6.21      2.16 o 
  -2   4   3      264.82      308.00     18.51 o 
  -1   4   3     1077.28     1237.60     30.97 o 
   0   4   3      148.05      153.29      8.98 o 
   1   4   3      116.44       82.43      4.40 o 
   2   4   3       74.47       74.54      3.80 o 
   3   4   3       19.74       14.15      2.25 o 
   4   4   3        1.71        0.35      1.22 o 
   5   4   3       88.84      155.20     27.90 o 
  -5   5   3        1.54        1.25      3.84 o 
  -4   5   3      118.47      101.19     15.26 o 
  -3   5   3        0.00       -1.00      2.45 o 
  -2   5   3       24.64       39.14      5.28 o 
  -1   5   3       84.21       89.14      4.98 o 
   0   5   3       66.64       71.14      3.83 o 
   1   5   3      317.68      305.02      9.98 o 
   2   5   3     1662.81     1486.57     65.65 o 
   3   5   3       27.43       22.43      3.48 o 
   4   5   3        0.48        0.27      0.96 o 
   5   5   3       73.52      109.70     18.33 o 
  -5   6   3       15.16       13.12      4.73 o 
  -4   6   3       43.64       39.27      6.12 o 
  -3   6   3       56.95       42.64      6.01 o 
  -2   6   3        8.56        4.90      2.15 o 
  -1   6   3      267.10      277.97      9.75 o 
   0   6   3        2.98        0.31      0.73 o 
   1   6   3        5.05        4.27      1.32 o 
   2   6   3      901.85      823.53     38.47 o 
   3   6   3       53.11       59.80      5.21 o 
   4   6   3        7.95        6.29      2.73 o 
   5   6   3       11.21       13.48      6.96 o 
  -5   7   3        0.25        0.78      3.08 o 
  -4   7   3        2.80        3.65      2.66 o 
  -3   7   3      119.59       92.90     17.55 o 
  -2   7   3        0.17        2.54      1.82 o 
  -1   7   3        2.14        1.98      1.13 o 
   0   7   3        5.47        2.22      1.47 o 
   1   7   3       20.78       18.05      2.99 o 
   2   7   3       12.21       11.93      2.07 o 
   3   7   3        3.03        5.37      1.20 o 
   4   7   3        1.86       -0.88      2.57 o 
   5   7   3        1.21       -1.97      6.48 o 
  -4   8   3        0.03        6.24      6.48 o 
  -3   8   3      110.01      108.77     13.59 o 
  -2   8   3      239.64      230.07     16.68 o 
  -1   8   3       31.93       19.91      8.66 o 
   0   8   3       22.87       20.22      3.31 o 
   1   8   3        0.26        0.88      1.18 o 
   2   8   3       17.82       15.32      2.04 o 
   3   8   3      113.25      117.01      6.83 o 
   4   8   3       14.15       11.17      4.34 o 
   5   8   3        2.66        4.00      5.08 o 
  -4   9   3        2.65        7.63      3.51 o 
  -3   9   3       19.48       21.37      5.58 o 
  -2   9   3        9.85        5.16      2.39 o 
  -1   9   3        5.62        4.35      3.73 o 
   0   9   3        9.94        8.47      4.54 o 
   1   9   3       75.01       76.40      8.45 o 
   2   9   3        0.56       -0.09      1.40 o 
   3   9   3       64.15       85.49      8.52 o 
   4   9   3       68.70      106.01     14.47 o 
   5   9   3        2.95        1.58      6.12 o 
  -4  10   3        0.67        5.12      4.24 o 
  -3  10   3       23.01       22.63      6.12 o 
  -2  10   3      150.21      184.10     13.28 o 
  -1  10   3      139.26      160.10     11.45 o 
   0  10   3        1.61        0.10      1.73 o 
   1  10   3        5.23        3.10      2.22 o 
   2  10   3      131.15      138.82     16.09 o 
   3  10   3       11.73       15.30      5.08 o 
   4  10   3        9.33        5.74      2.10 o 
  -3  11   3       29.93       25.68      5.68 o 
  -2  11   3        7.61        6.31      2.27 o 
  -1  11   3      183.13      213.81     14.22 o 
   0  11   3       18.23       19.12      3.54 o 
   1  11   3        6.08        5.39      1.86 o 
   2  11   3      103.64      133.44     14.25 o 
   3  11   3        0.37       -1.41      1.76 o 
   4  11   3        0.00       -1.88      3.42 o 
  -3  12   3       29.90       36.29      8.71 o 
  -2  12   3       11.73        8.39      2.38 o 
  -1  12   3       72.19       86.59      9.49 o 
   0  12   3      116.42      161.24     12.76 o 
   1  12   3       42.37       53.24      7.12 o 
   2  12   3        0.10        2.00      2.53 o 
   3  12   3        9.63       17.25      5.66 o 
  -2  13   3        5.08        9.87      4.96 o 
  -1  13   3        7.64        9.71      2.48 o 
   0  13   3      261.83      397.25     21.26 o 
   1  13   3        5.87        4.00      3.69 o 
   2  13   3        1.48       -2.24      5.80 o 
   3  13   3       18.68       18.08      6.06 o 
  -2  14   3        6.62       -0.82      6.10 o 
  -1  14   3       10.30       12.25      2.57 o 
   0  14   3      123.97      169.01     18.56 o 
   1  14   3        2.77        0.04      6.06 o 
   2  14   3        1.05        3.47     10.37 o 
   0  15   3       10.77       14.08      6.57 o 
   1  15   3        2.57        4.74      6.27 o 
  -1 -14   4        2.96       12.37      7.10 o 
   0 -14   4        7.11       -2.33      6.91 o 
  -2 -13   4       25.08       33.08     10.00 o 
  -1 -13   4        6.31        5.03      3.28 o 
   0 -13   4       10.04        7.28      3.00 o 
   1 -13   4        0.50        2.18      3.40 o 
   2 -13   4        0.51        3.72      5.40 o 
  -3 -12   4        6.65        7.28      5.39 o 
  -2 -12   4       59.84       82.25     15.43 o 
  -1 -12   4       16.93       17.78      6.92 o 
   0 -12   4        1.21        4.79      4.90 o 
   1 -12   4       40.66       36.49     10.05 o 
   2 -12   4        1.21        2.46      4.05 o 
  -3 -11   4       39.69       61.78     14.33 o 
  -2 -11   4        4.10        6.39      2.27 o 
  -1 -11   4        3.35        2.52      2.19 o 
   0 -11   4       64.29       60.67     12.63 o 
   1 -11   4      218.83      219.31     35.30 o 
   2 -11   4       20.38        9.50     15.37 o 
   3 -11   4        8.36        3.75      7.62 o 
  -4 -10   4        0.40       -1.66      3.92 o 
  -3 -10   4        3.41       -3.39      3.39 o 
  -2 -10   4      198.40      233.48     25.09 o 
  -1 -10   4       22.25       21.03      6.38 o 
   0 -10   4       90.87       91.46     14.77 o 
   1 -10   4      298.96      259.01     24.64 o 
   2 -10   4        0.09       -3.96      5.40 o 
   3 -10   4       52.18       77.85     15.01 o 
   4 -10   4        9.78       16.81     10.04 o 
  -4  -9   4        7.25        8.14      4.18 o 
  -3  -9   4        0.90       -1.67      2.59 o 
  -2  -9   4      226.27      295.05     27.37 o 
  -1  -9   4      198.88      188.77     20.42 o 
   0  -9   4      104.04      108.76     15.78 o 
   1  -9   4       76.22       49.19      9.78 o 
   2  -9   4        2.20        4.65      3.03 o 
   3  -9   4       37.54       54.38     12.77 o 
   4  -9   4        7.97       18.05      9.89 o 
  -4  -8   4        8.53       14.36      5.89 o 
  -3  -8   4        9.05        6.46      3.07 o 
  -2  -8   4       28.35       33.86      8.71 o 
  -1  -8   4       66.95       60.35     11.28 o 
   0  -8   4        0.00        2.19      3.98 o 
   1  -8   4        6.36       -2.89     10.81 o 
   2  -8   4        0.29        2.60      3.95 o 
   3  -8   4        2.85        7.31     11.00 o 
   4  -8   4       39.88       54.33     20.14 o 
  -4  -7   4        1.95        2.16      2.37 o 
  -3  -7   4       52.21       44.82     11.04 o 
  -2  -7   4      229.80      281.20     24.45 o 
  -1  -7   4        8.24        4.67      3.45 o 
   0  -7   4       19.45        9.84      7.15 o 
   1  -7   4        0.58       -3.84      7.33 o 
   2  -7   4      102.21       66.90     11.38 o 
   3  -7   4        0.08        2.78      7.34 o 
   4  -7   4       24.32       31.83     10.77 o 
  -5  -6   4       11.14        3.63      3.44 o 
  -4  -6   4        6.81        7.61      3.78 o 
  -3  -6   4       76.44       47.36      7.02 o 
  -2  -6   4        9.32        8.94      5.15 o 
  -1  -6   4       44.85       35.97      5.94 o 
   0  -6   4      329.58      334.64     15.27 o 
   1  -6   4       57.25       68.61      8.72 o 
   2  -6   4       22.01       44.72     19.77 o 
   3  -6   4        4.00        0.68      1.78 o 
   4  -6   4       40.22       53.87     12.74 o 
   5  -6   4       28.41       44.50     13.03 o 
  -5  -5   4        4.14       -0.50      3.13 o 
  -4  -5   4       43.87       51.08      8.98 o 
  -3  -5   4      224.81      189.99     21.68 o 
  -2  -5   4      185.94      201.48     19.23 o 
  -1  -5   4       18.05        9.68      2.97 o 
   0  -5   4       32.15       44.47      5.19 o 
   1  -5   4       82.60       72.98      9.16 o 
   2  -5   4       65.33       59.05      7.25 o 
   3  -5   4        7.70        5.76      4.84 o 
   4  -5   4       60.46       67.47     14.60 o 
   5  -5   4       17.49        8.59      5.61 o 
  -5  -4   4       40.00       51.93     13.15 o 
  -4  -4   4      126.83      141.56     14.49 o 
  -3  -4   4      111.46      112.46     16.49 o 
  -2  -4   4      183.32      204.06     11.22 o 
  -1  -4   4      220.77      238.39     10.58 o 
   0  -4   4      372.17      415.17     14.54 o 
   1  -4   4       29.74       43.43      6.30 o 
   2  -4   4        7.05       10.83      3.09 o 
   3  -4   4       14.98        8.05      2.91 o 
   4  -4   4      380.83      493.15     35.96 o 
   5  -4   4        0.93       -4.10      7.06 o 
  -5  -3   4        0.25       -4.40      9.41 o 
  -4  -3   4        3.15        4.20      1.83 o 
  -3  -3   4        1.41        3.98      2.94 o 
  -2  -3   4       77.91       76.41      5.59 o 
  -1  -3   4      979.13     1093.16     30.52 o 
   0  -3   4      556.18      688.12     18.12 o 
   1  -3   4       25.94       41.20      3.70 o 
   2  -3   4      126.26      133.64      8.08 o 
   3  -3   4       13.08        6.43      2.33 o 
   4  -3   4      347.43      403.97     31.80 o 
   5  -3   4       37.89       61.66     13.96 o 
  -5  -2   4       69.98       90.51     25.15 o 
  -4  -2   4      730.77      715.22     27.50 o 
  -3  -2   4        3.98        5.16      3.44 o 
  -2  -2   4      148.40      152.31      8.18 o 
  -1  -2   4     1123.33     1537.99     29.00 o 
   0  -2   4      266.13      289.85      8.73 o 
   1  -2   4      138.39      139.76      6.20 o 
   2  -2   4       49.66       46.38      4.35 o 
   3  -2   4       24.38       15.45      2.54 o 
   4  -2   4       52.62       55.86     10.46 o 
   5  -2   4      162.58      270.23     30.84 o 
  -5  -1   4        0.00       -5.33      7.79 o 
  -4  -1   4      444.88      432.52     41.30 o 
  -3  -1   4      112.75       64.07     17.20 o 
  -2  -1   4       75.61       70.26      5.44 o 
  -1  -1   4     1022.24     1290.51     24.00 o 
   0  -1   4      129.76      141.30      6.05 o 
   1  -1   4      198.47      225.69      7.22 o 
   2  -1   4      523.07      550.82     25.00 o 
   3  -1   4        0.01        2.46      2.42 o 
   4  -1   4       14.83       12.63      3.75 o 
   5  -1   4      113.12      171.43     41.79 o 
  -5   0   4       41.17       34.78      8.77 o 
  -4   0   4      327.73      363.56     28.63 o 
  -3   0   4      143.99      121.53      7.83 o 
  -2   0   4       10.26        8.04      1.25 o 
  -1   0   4      100.69      117.79      4.89 o 
   0   0   4       58.49       73.42      3.44 o 
   1   0   4      581.19      675.38     21.83 o 
   2   0   4      186.37      196.45      8.01 o 
   3   0   4       71.29       57.61      8.68 o 
   4   0   4        1.98        0.21      2.69 o 
   5   0   4        5.81       11.30      4.30 o 
  -5   1   4       29.19       31.92      9.76 o 
  -4   1   4        6.29        6.45      2.02 o 
  -3   1   4        6.93        6.17      1.52 o 
  -2   1   4      178.41      183.34     11.99 o 
  -1   1   4       15.58       17.50      2.06 o 
   0   1   4       38.48       47.53      3.35 o 
   1   1   4       48.79       53.72      5.46 o 
   2   1   4        1.20        1.49      0.83 o 
   3   1   4      162.94      124.68     20.52 o 
   4   1   4        0.07        0.90      2.24 o 
   5   1   4       14.94       17.93      4.92 o 
  -5   2   4        0.05        3.17      4.11 o 
  -4   2   4        2.23        0.29      1.06 o 
  -3   2   4       33.14       30.40      3.51 o 
  -2   2   4       26.94       39.24      3.86 o 
  -1   2   4      179.05      197.72     12.24 o 
   0   2   4      187.22      259.02     10.35 o 
   1   2   4      401.09      497.49     17.84 o 
   2   2   4       26.54       12.58      3.11 o 
   3   2   4       25.73       25.68      2.82 o 
   4   2   4        3.60        1.03      0.86 o 
   5   2   4        0.38        5.94      4.49 o 
  -5   3   4       60.29       61.50     10.87 o 
  -4   3   4       93.94      100.88      9.54 o 
  -3   3   4        5.54        3.57      1.72 o 
  -2   3   4        7.30        5.13      1.92 o 
  -1   3   4        8.92        6.70      1.61 o 
   0   3   4      105.93      161.74     10.01 o 
   1   3   4      190.91      192.15      9.48 o 
   2   3   4      100.42       94.98      7.96 o 
   3   3   4       34.12       26.45      3.27 o 
   4   3   4        0.09        0.03      1.44 o 
   5   3   4        3.81        8.11      4.35 o 
  -5   4   4        0.13        1.58      3.84 o 
  -4   4   4       48.06       44.55      6.23 o 
  -3   4   4      127.90      110.20      8.37 o 
  -2   4   4      211.22      230.13     15.79 o 
  -1   4   4      472.03      631.84     15.99 o 
   0   4   4       56.71       59.25      3.47 o 
   1   4   4       71.38       63.58      4.33 o 
   2   4   4     2655.89     2624.63    105.41 o 
   3   4   4        7.26        7.57      1.97 o 
   4   4   4       51.24       38.05      7.81 o 
   5   4   4       15.98       19.67      8.40 o 
  -5   5   4        1.31        0.58      2.89 o 
  -4   5   4        2.97        0.29      1.35 o 
  -3   5   4        0.63        0.39      2.55 o 
  -2   5   4       29.40       22.47      2.67 o 
  -1   5   4     1160.09     1401.66     29.05 o 
   0   5   4      334.65      363.04     14.09 o 
   1   5   4      541.91      527.53     17.52 o 
   2   5   4     1692.02     1733.78     36.94 o 
   3   5   4        9.41        5.87      1.27 o 
   4   5   4        8.65        4.72      1.55 o 
   5   5   4        1.92        2.39      2.15 o 
  -5   6   4        0.04       -4.10      4.10 o 
  -4   6   4       23.36       19.24      4.53 o 
  -3   6   4        2.48        2.48      3.08 o 
  -2   6   4        1.71        0.48      1.39 o 
  -1   6   4       30.19       37.08      3.24 o 
   0   6   4        1.97        0.34      1.01 o 
   1   6   4       16.92       17.44      2.36 o 
   2   6   4      199.44      177.87     15.44 o 
   3   6   4      391.19      403.28     12.32 o 
   4   6   4       54.35       77.25     14.11 o 
   5   6   4       11.90        5.41      2.62 o 
  -5   7   4       22.70       29.61      7.55 o 
  -4   7   4        9.33        6.42      5.31 o 
  -3   7   4        0.11        0.15      2.35 o 
  -2   7   4       14.13        8.02      3.30 o 
  -1   7   4      145.44      165.91      8.81 o 
   0   7   4      448.09      495.56     14.48 o 
   1   7   4       18.09       18.89      2.03 o 
   2   7   4       34.61       32.23      4.63 o 
   3   7   4      290.94      311.19     12.63 o 
   4   7   4        0.07        1.70      3.16 o 
   5   7   4        0.01       -5.96      5.96 o 
  -4   8   4       10.56       18.46      6.27 o 
  -3   8   4       10.02       11.85      3.58 o 
  -2   8   4       62.61       46.31      7.25 o 
  -1   8   4       12.17        6.82      2.10 o 
   0   8   4       46.75       44.64      4.93 o 
   1   8   4       19.02       14.03      3.90 o 
   2   8   4       10.93       10.85      2.24 o 
   3   8   4       31.52       34.88      3.45 o 
   4   8   4       15.12       14.57      5.89 o 
   5   8   4        0.96        7.00      5.36 o 
  -4   9   4        1.78        7.14      3.86 o 
  -3   9   4       31.30       35.79      8.88 o 
  -2   9   4        3.10        0.42      1.43 o 
  -1   9   4      112.67      121.85      8.31 o 
   0   9   4        1.84        0.78      1.66 o 
   1   9   4       47.67       46.53      5.17 o 
   2   9   4       17.02        9.58      2.56 o 
   3   9   4       57.19       60.16      9.58 o 
   4   9   4       20.24       24.16      8.29 o 
  -4  10   4       32.59       41.57      9.05 o 
  -3  10   4        8.66        5.48      8.37 o 
  -2  10   4       32.96       33.39      5.45 o 
  -1  10   4      126.44      156.22     11.07 o 
   0  10   4        3.92        4.54      1.57 o 
   1  10   4       25.75       31.78      4.72 o 
   2  10   4       10.88        9.03      2.22 o 
   3  10   4        4.14        3.51      2.06 o 
   4  10   4       17.60       14.87      5.24 o 
  -3  11   4        0.16       -4.58      4.58 o 
  -2  11   4        0.77       -2.64      3.81 o 
  -1  11   4        0.46       -1.42      1.42 o 
   0  11   4       30.28       37.71      5.62 o 
   1  11   4       33.57       36.15      5.29 o 
   2  11   4        0.00       -1.40      1.40 o 
   3  11   4       12.75       23.59      6.26 o 
   4  11   4        3.37        9.83      4.34 o 
  -3  12   4        7.22        5.01      3.45 o 
  -2  12   4        4.48        2.81      3.08 o 
  -1  12   4        0.00        4.71      2.99 o 
   0  12   4      188.19      257.19     15.45 o 
   1  12   4        2.68        4.47      2.43 o 
   2  12   4       17.00       14.90      4.96 o 
   3  12   4        0.02       -1.13      3.95 o 
  -2  13   4       13.98       16.36     12.60 o 
  -1  13   4      234.65      320.04     23.68 o 
   0  13   4      166.98      253.70     16.37 o 
   1  13   4        2.06        2.42      3.73 o 
   2  13   4        5.38        3.97      9.32 o 
   3  13   4       19.56       31.19      8.68 o 
  -2  14   4        6.61        6.28      7.57 o 
  -1  14   4        0.17       -1.04      2.16 o 
   0  14   4        2.81        4.56      6.97 o 
   1  14   4       29.53       44.29      9.45 o 
   2  14   4        1.91        5.71      5.94 o 
   0  15   4        0.04       -3.65     11.06 o 
   1  15   4        8.81       19.28      9.74 o 
  -1 -13   5        1.69        3.09      5.77 o 
   0 -13   5        8.46        4.45     10.03 o 
   1 -13   5       26.69       28.11     10.50 o 
  -2 -12   5       56.09       81.49     16.14 o 
  -1 -12   5        0.26       -2.64      4.08 o 
   0 -12   5        2.84        2.30      2.41 o 
   1 -12   5        3.22       -3.25      3.54 o 
   2 -12   5        4.67       -1.20      8.83 o 
  -3 -11   5        0.09       -1.41      2.44 o 
  -2 -11   5      225.17      267.79     38.19 o 
  -1 -11   5        0.67        3.05      3.33 o 
   0 -11   5       33.51       44.85     11.83 o 
   1 -11   5       31.63       15.42      6.16 o 
   2 -11   5        0.17       -8.32      8.32 o 
   3 -11   5       15.80       17.28      7.01 o 
  -3 -10   5        5.29       11.90      5.99 o 
  -2 -10   5      299.62      363.12     31.91 o 
  -1 -10   5       61.73       75.74     13.90 o 
   0 -10   5       47.62       47.73     10.89 o 
   1 -10   5       69.15       68.12     13.06 o 
   2 -10   5        0.48       -0.86      6.25 o 
   3 -10   5        8.10       14.08      7.10 o 
  -4  -9   5        0.00        1.53      2.73 o 
  -3  -9   5        8.83        5.67      3.70 o 
  -2  -9   5       39.01       29.23     14.67 o 
  -1  -9   5       43.58       33.52      9.74 o 
   0  -9   5       32.19       32.83     11.36 o 
   1  -9   5        6.30       -0.01     12.72 o 
   2  -9   5       48.72       56.34      9.80 o 
   3  -9   5       50.74       83.59     15.44 o 
   4  -9   5        0.07        9.61     10.94 o 
  -4  -8   5       26.08       25.37      7.73 o 
  -3  -8   5        0.05       -2.11      2.20 o 
  -2  -8   5      287.67      281.44     39.25 o 
  -1  -8   5      935.43     1022.91     56.56 o 
   0  -8   5        2.75        0.99      8.51 o 
   1  -8   5        5.76       -2.12     16.47 o 
   2  -8   5       59.96       70.30     10.30 o 
   3  -8   5       29.73       35.09     19.72 o 
   4  -8   5        0.03        0.74      6.00 o 
  -4  -7   5       16.14       15.52      5.63 o 
  -3  -7   5       14.29        8.64      4.26 o 
  -2  -7   5        5.55        5.18      2.78 o 
  -1  -7   5        5.50        2.13      2.55 o 
   0  -7   5       22.05        9.06      7.02 o 
   1  -7   5      100.27       86.01     13.33 o 
   2  -7   5      281.35      301.61     47.12 o 
   3  -7   5       14.39       19.99     10.07 o 
   4  -7   5       10.09       11.11      5.50 o 
  -5  -6   5       69.15       83.07     18.08 o 
  -4  -6   5       29.90       25.92      6.89 o 
  -3  -6   5       47.34       48.91     11.29 o 
  -2  -6   5      177.21      157.89     22.31 o 
  -1  -6   5        9.81       10.86      3.32 o 
   0  -6   5        5.41       -0.70      3.39 o 
   1  -6   5       80.74       78.86      9.13 o 
   2  -6   5        2.66       14.86     14.68 o 
   3  -6   5       37.17       33.12     11.42 o 
   4  -6   5        0.04        8.89      6.22 o 
   5  -6   5        0.00       -3.22      5.75 o 
  -5  -5   5       49.95       62.11     14.97 o 
  -4  -5   5       30.56       39.40      8.51 o 
  -3  -5   5       38.01       34.19      6.05 o 
  -2  -5   5        6.64        3.00      3.03 o 
  -1  -5   5       47.35       48.17      5.40 o 
   0  -5   5       21.25       21.38      3.54 o 
   1  -5   5       40.64       42.17      5.37 o 
   2  -5   5       90.22      100.80     18.63 o 
   3  -5   5       97.10       83.61     13.22 o 
   4  -5   5       20.96        7.92      7.67 o 
   5  -5   5        0.42       -1.23      7.08 o 
  -5  -4   5        0.14       -0.48      6.00 o 
  -4  -4   5       59.12       50.92      9.03 o 
  -3  -4   5       16.96       14.97      4.27 o 
  -2  -4   5        2.35        2.14      1.48 o 
  -1  -4   5       48.81       36.88      3.96 o 
   0  -4   5      274.92      327.25     12.76 o 
   1  -4   5      858.50     1070.36     26.22 o 
   2  -4   5       20.67       22.10      3.86 o 
   3  -4   5        0.53        0.65      3.05 o 
   4  -4   5      141.68      165.17     21.24 o 
   5  -4   5        0.21        2.64      4.73 o 
  -5  -3   5        4.45        4.19      4.72 o 
  -4  -3   5      141.23      128.07     13.28 o 
  -3  -3   5       37.62       39.65      6.96 o 
  -2  -3   5       13.11       13.06      2.30 o 
  -1  -3   5       25.59       29.12      2.99 o 
   0  -3   5        3.74        1.64      2.31 o 
   1  -3   5      821.60      970.65     18.45 o 
   2  -3   5      295.29      319.52     12.15 o 
   3  -3   5        1.34        0.13      1.10 o 
   4  -3   5      178.16      222.85     24.01 o 
   5  -3   5        0.04       -2.79      5.60 o 
  -5  -2   5       22.73       26.70     13.97 o 
  -4  -2   5      267.95      265.01     24.14 o 
  -3  -2   5       20.30       17.36      4.03 o 
  -2  -2   5      176.62      203.87      9.96 o 
  -1  -2   5        0.56       -0.36      0.98 o 
   0  -2   5        0.74        0.94      1.08 o 
   1  -2   5       88.06      106.85      5.57 o 
   2  -2   5      404.53      499.86     17.76 o 
   3  -2   5        1.86        0.00      1.25 o 
   4  -2   5       59.22       64.05     12.82 o 
   5  -2   5       19.84       14.17     29.73 o 
  -5  -1   5       25.48       11.64      8.33 o 
  -4  -1   5       52.47       36.33      7.85 o 
  -3  -1   5        5.42        4.98      1.86 o 
  -2  -1   5       76.26       69.43      5.61 o 
  -1  -1   5      595.42      760.16     14.19 o 
   0  -1   5      240.52      319.09      8.61 o 
   1  -1   5        0.03       -0.89      0.89 o 
   2  -1   5      273.47      318.59     13.90 o 
   3  -1   5       19.97       16.19      3.57 o 
   4  -1   5       38.74       30.89      7.83 o 
   5  -1   5        9.06       13.78      6.52 o 
  -5   0   5        4.73       -5.57      5.57 o 
  -4   0   5       80.05       95.86     12.16 o 
  -3   0   5      145.19      147.09      8.07 o 
  -2   0   5      107.50       86.88      7.19 o 
  -1   0   5       54.68       58.92      3.24 o 
   0   0   5     1111.09     1283.46     21.10 o 
   1   0   5       91.68       88.96      5.16 o 
   2   0   5       82.65       84.16      5.81 o 
   3   0   5        2.65        1.22      0.91 o 
   4   0   5       17.18       13.42      4.99 o 
   5   0   5       49.29       62.82     11.28 o 
  -5   1   5        3.41        4.00      4.12 o 
  -4   1   5       39.41       41.27      5.85 o 
  -3   1   5       85.76       82.71      6.50 o 
  -2   1   5        2.55        2.87      1.22 o 
  -1   1   5      146.79      175.19      8.93 o 
   0   1   5     3051.35     3883.96    116.81 o 
   1   1   5        0.83       -0.38      0.95 o 
   2   1   5      157.98      178.53     18.43 o 
   3   1   5       66.98       68.12      4.89 o 
   4   1   5        3.10        3.35      2.36 o 
   5   1   5        1.59        6.80      4.75 o 
  -5   2   5       11.58       19.86      6.70 o 
  -4   2   5       19.11       14.80      3.51 o 
  -3   2   5       34.92       32.90      4.08 o 
  -2   2   5       37.14       28.81      3.54 o 
  -1   2   5      204.61      232.18     13.10 o 
   0   2   5     1533.97     2120.94     51.44 o 
   1   2   5       97.54       85.86     16.08 o 
   2   2   5      124.52       97.90      8.68 o 
   3   2   5       83.23       45.65     15.01 o 
   4   2   5        0.02        0.89      0.69 o 
   5   2   5        0.07        2.09      4.51 o 
  -5   3   5       11.11       13.11      5.26 o 
  -4   3   5       14.33       12.01      2.91 o 
  -3   3   5        0.14        2.78      1.44 o 
  -2   3   5      166.90      172.01     10.94 o 
  -1   3   5        6.35        9.01      1.44 o 
   0   3   5      162.37      254.48     15.61 o 
   1   3   5      800.00      919.63     28.65 o 
   2   3   5        0.04       -0.72      0.72 o 
   3   3   5        7.51        3.46      1.89 o 
   4   3   5       14.16        7.96      2.21 o 
   5   3   5       13.70       14.29      7.30 o 
  -5   4   5        7.24        6.68      7.55 o 
  -4   4   5       23.25       16.83      3.81 o 
  -3   4   5       16.70       11.05      1.99 o 
  -2   4   5      133.46      145.16      9.81 o 
  -1   4   5      174.91      235.62     11.29 o 
   0   4   5      224.95      268.09     11.47 o 
   1   4   5       49.75       40.20      4.83 o 
   2   4   5        3.93        1.51      1.46 o 
   3   4   5        5.98        5.67      1.71 o 
   4   4   5        2.10       -0.41      2.10 o 
   5   4   5       40.14       48.64     11.75 o 
  -5   5   5        0.03       -5.80      5.80 o 
  -4   5   5        0.61       -0.67      1.79 o 
  -3   5   5       40.19       35.84      6.11 o 
  -2   5   5      162.88      167.17     14.68 o 
  -1   5   5      742.77      948.60     22.28 o 
   0   5   5      594.19      639.20     18.68 o 
   1   5   5       36.28       27.42      3.00 o 
   2   5   5        2.26        1.73      1.40 o 
   3   5   5       22.81       20.04      5.03 o 
   4   5   5        6.30       -0.89      5.51 o 
   5   5   5       12.29       17.47     11.53 o 
  -5   6   5        1.43        0.05      3.11 o 
  -4   6   5       66.83       73.60      8.72 o 
  -3   6   5       38.76       28.72      6.10 o 
  -2   6   5        0.24       -0.83      1.32 o 
  -1   6   5       63.74       60.23      9.07 o 
   0   6   5      151.78      167.72      7.75 o 
   1   6   5        2.94        2.27      0.89 o 
   2   6   5        0.19       -0.70      1.49 o 
   3   6   5       37.57       39.58      6.23 o 
   4   6   5        0.06       -0.21      3.76 o 
   5   6   5        1.09       -2.29      2.29 o 
  -4   7   5        4.26        5.67      3.36 o 
  -3   7   5       94.86       84.72      9.98 o 
  -2   7   5      149.11      141.81     12.51 o 
  -1   7   5       60.03       60.36     10.71 o 
   0   7   5       49.87       59.27      5.88 o 
   1   7   5        0.37        0.60      0.82 o 
   2   7   5      352.27      362.10     19.61 o 
   3   7   5      155.64      197.09     20.91 o 
   4   7   5        0.26        0.19      3.34 o 
   5   7   5        2.17        6.51      4.52 o 
  -4   8   5       31.32       39.95     10.51 o 
  -3   8   5      150.23      150.26     17.85 o 
  -2   8   5      124.17      106.47      9.49 o 
  -1   8   5      103.92       76.85     23.94 o 
   0   8   5      137.81      141.33      9.43 o 
   1   8   5       19.75       16.06      3.06 o 
   2   8   5        8.07        4.92      1.73 o 
   3   8   5      453.00      551.77     35.64 o 
   4   8   5       21.92       22.61      6.73 o 
   5   8   5        1.74        2.83      4.14 o 
  -4   9   5        0.73        0.31      3.41 o 
  -3   9   5       29.18       27.81      5.23 o 
  -2   9   5      111.51      124.06     10.77 o 
  -1   9   5        0.11       -0.88      1.16 o 
   0   9   5       12.78       10.44      2.04 o 
   1   9   5      252.76      292.39     17.84 o 
   2   9   5       22.39       19.43      3.14 o 
   3   9   5       18.54       14.59      4.16 o 
   4   9   5        5.49       -4.07      4.23 o 
  -4  10   5       71.29       83.20     18.37 o 
  -3  10   5       21.15       17.67      4.18 o 
  -2  10   5       56.81       50.72      8.41 o 
  -1  10   5       35.87       30.61      4.37 o 
   0  10   5        4.88        6.19      2.32 o 
   1  10   5      159.91      175.83     17.04 o 
   2  10   5       26.45       24.60      5.71 o 
   3  10   5        0.04       -3.87      3.87 o 
   4  10   5       84.83      107.67     18.99 o 
  -3  11   5       12.19       14.27      5.23 o 
  -2  11   5       12.69       14.45      4.65 o 
  -1  11   5       29.40       30.38      5.10 o 
   0  11   5       18.85       20.49      4.02 o 
   1  11   5       14.50       15.52      2.92 o 
   2  11   5        0.20        1.40      2.56 o 
   3  11   5       11.82       14.17      5.04 o 
   4  11   5        2.68        0.37      3.53 o 
  -3  12   5        0.39       -2.35      6.32 o 
  -2  12   5        0.56        4.09      3.40 o 
  -1  12   5        0.94        2.11      2.91 o 
   0  12   5      251.73      364.58     21.83 o 
   1  12   5        4.75        2.95      2.42 o 
   2  12   5        0.03        0.09      2.56 o 
   3  12   5        9.65       17.78      6.13 o 
  -2  13   5       21.92       19.64      7.78 o 
  -1  13   5        9.64        9.80      2.75 o 
   0  13   5       94.62      126.86     21.07 o 
   1  13   5        0.49       -0.09      3.02 o 
   2  13   5        5.22       17.72      7.17 o 
   3  13   5        5.44        0.73      2.52 o 
  -1  14   5       11.52       16.50     16.27 o 
   0  14   5       16.65       13.12     11.53 o 
   1  14   5        4.72        1.63      3.84 o 
   2  14   5        1.18        0.90      7.75 o 
   0  15   5        7.86       12.00     14.76 o 
   1  15   5       81.71      128.14     23.63 o 
  -1 -13   6        5.05        1.41      3.21 o 
   0 -13   6        0.92        1.43      2.97 o 
   1 -13   6       12.61       10.54      8.22 o 
  -2 -12   6       30.27       40.93     12.36 o 
  -1 -12   6       22.01       18.49      8.61 o 
   0 -12   6       88.19      102.01     28.48 o 
   1 -12   6       25.92       16.48      6.58 o 
   2 -12   6       14.38       12.74      5.51 o 
  -3 -11   6       13.02       17.85      7.67 o 
  -2 -11   6       13.39       20.72      8.00 o 
  -1 -11   6        3.27       -0.85      3.15 o 
   0 -11   6        0.67        1.84      8.15 o 
   1 -11   6       33.47       25.56      8.11 o 
   2 -11   6        1.10        2.24      6.95 o 
   3 -11   6        8.13       11.23      5.55 o 
  -3 -10   6        0.69        0.47      2.50 o 
  -2 -10   6        0.00        4.53      4.38 o 
  -1 -10   6      183.13      196.40     23.37 o 
   0 -10   6       39.81       40.35     11.38 o 
   1 -10   6        4.67       -2.73      2.74 o 
   2 -10   6        0.10       -1.83      4.02 o 
   3 -10   6       14.96       37.17     11.51 o 
  -3  -9   6        1.31       -1.50      3.18 o 
  -2  -9   6        0.27        1.71      4.84 o 
  -1  -9   6       13.00       10.35      4.98 o 
   0  -9   6       29.86       27.30     12.03 o 
   1  -9   6       13.42        2.42      7.09 o 
   2  -9   6       57.47       44.38     10.95 o 
   3  -9   6        0.62        8.81      6.47 o 
   4  -9   6       13.75       19.29     16.83 o 
  -4  -8   6        2.65        3.14      3.31 o 
  -3  -8   6        0.05       -2.60      3.59 o 
  -2  -8   6        0.65        2.60      2.82 o 
  -1  -8   6      411.75      436.80     45.90 o 
   0  -8   6        8.54        3.55     10.71 o 
   1  -8   6       12.82        1.38      6.31 o 
   2  -8   6      152.08       99.69     15.23 o 
   3  -8   6       17.49       19.43     13.14 o 
   4  -8   6        1.32        4.92     16.09 o 
  -4  -7   6        0.01       -2.94      4.60 o 
  -3  -7   6        7.78        1.69      4.75 o 
  -2  -7   6       59.85       55.14      8.84 o 
  -1  -7   6      446.45      485.10     32.82 o 
   0  -7   6        2.39       -1.36      2.26 o 
   1  -7   6        9.03        1.92      6.72 o 
   2  -7   6      385.50      358.57     61.52 o 
   3  -7   6        0.32       10.32      5.64 o 
   4  -7   6       41.31       45.60     12.11 o 
  -4  -6   6       15.93       24.19      8.73 o 
  -3  -6   6        0.07        0.56      3.24 o 
  -2  -6   6        7.31        5.30      3.78 o 
  -1  -6   6       91.09       74.93      8.86 o 
   0  -6   6       52.92       40.06      7.70 o 
   1  -6   6        7.78       -0.29      2.50 o 
   2  -6   6       30.97       42.91     20.80 o 
   3  -6   6       70.86       72.03     13.94 o 
   4  -6   6       38.91       64.93     16.18 o 
  -5  -5   6       39.36       53.37     14.70 o 
  -4  -5   6        2.20        3.98      4.50 o 
  -3  -5   6        9.36        7.20      2.40 o 
  -2  -5   6       10.50       16.48      6.89 o 
  -1  -5   6       20.07       21.03      3.17 o 
   0  -5   6      744.10      847.77     28.26 o 
   1  -5   6       76.79       91.67      9.20 o 
   2  -5   6       11.27        6.43      9.62 o 
   3  -5   6       14.65       16.43      6.98 o 
   4  -5   6       17.53       19.83      8.52 o 
   5  -5   6        2.02        4.40     10.96 o 
  -5  -4   6        0.31       -4.56      4.56 o 
  -4  -4   6       31.55       30.78      7.28 o 
  -3  -4   6        2.60        1.61      2.47 o 
  -2  -4   6       76.74       70.72      7.89 o 
  -1  -4   6       13.43       14.92      2.53 o 
   0  -4   6      107.05      121.05      7.51 o 
   1  -4   6      205.16      234.96     12.43 o 
   2  -4   6       68.12       64.81      7.33 o 
   3  -4   6       10.40        7.16      5.28 o 
   4  -4   6        0.18       -2.11      4.74 o 
   5  -4   6       11.67       10.53     12.81 o 
  -5  -3   6       48.37       55.39     15.36 o 
  -4  -3   6       18.13       22.63      5.52 o 
  -3  -3   6       11.16        3.70      3.63 o 
  -2  -3   6      159.43      139.78     10.31 o 
  -1  -3   6      527.80      686.52     20.85 o 
   0  -3   6       15.69       14.85      2.60 o 
   1  -3   6      282.83      326.15     12.13 o 
   2  -3   6        4.84        4.87      1.69 o 
   3  -3   6        1.81        5.08      1.86 o 
   4  -3   6        0.88       -0.59      2.31 o 
   5  -3   6       21.29       16.05      7.43 o 
  -5  -2   6        3.36       -5.69      8.60 o 
  -4  -2   6      154.30      153.94     16.46 o 
  -3  -2   6      160.23      180.00     16.58 o 
  -2  -2   6        2.20        5.63      1.96 o 
  -1  -2   6      212.21      273.85     12.82 o 
   0  -2   6       96.68      121.52      6.00 o 
   1  -2   6      485.76      571.10     14.35 o 
   2  -2   6        7.61        6.76      1.53 o 
   3  -2   6        0.28       -0.05      1.99 o 
   4  -2   6       44.93       57.46     10.56 o 
   5  -2   6      161.08      245.78     28.98 o 
  -5  -1   6        2.73        9.27     11.12 o 
  -4  -1   6        7.31        6.21      2.99 o 
  -3  -1   6        3.70        2.02      2.20 o 
  -2  -1   6       31.11       20.73      7.15 o 
  -1  -1   6       15.18       17.16      1.92 o 
   0  -1   6       51.79       67.46      4.26 o 
   1  -1   6       22.38       15.79      3.53 o 
   2  -1   6       24.43       28.53      3.14 o 
   3  -1   6       98.55      106.78      8.66 o 
   4  -1   6        2.28       -0.70      4.00 o 
   5  -1   6      118.62      140.05     18.04 o 
  -5   0   6        2.27        3.11      5.96 o 
  -4   0   6       31.04       38.21      9.76 o 
  -3   0   6      931.55     1080.54     38.28 o 
  -2   0   6        8.92        4.46      2.19 o 
  -1   0   6      102.16      130.82      5.47 o 
   0   0   6      810.43     1115.65     24.46 o 
   1   0   6        2.19        2.96      1.19 o 
   2   0   6        9.61        8.98      1.50 o 
   3   0   6       79.58       72.32      7.19 o 
   4   0   6       25.80       28.09      7.32 o 
   5   0   6       95.87      139.05     17.84 o 
  -5   1   6        7.18        7.38      4.79 o 
  -4   1   6       11.28        3.68      1.87 o 
  -3   1   6     1147.41      943.59     98.65 o 
  -2   1   6        7.65        5.45      1.38 o 
  -1   1   6      109.63       78.16     23.18 o 
   0   1   6      887.71     1096.44     22.52 o 
   1   1   6      385.31      464.03     18.61 o 
   2   1   6        9.85        7.92      1.92 o 
   3   1   6      110.18       97.61     12.64 o 
   4   1   6        0.44        3.12      3.63 o 
   5   1   6        0.15        0.74      8.61 o 
  -5   2   6        2.06        4.85      3.89 o 
  -4   2   6       38.53       36.70      6.63 o 
  -3   2   6      540.58      546.04     31.55 o 
  -2   2   6       65.67       65.66      4.61 o 
  -1   2   6        5.88        5.08      1.22 o 
   0   2   6      232.50      288.69     17.92 o 
   1   2   6      394.04      517.63     25.70 o 
   2   2   6      448.72      597.72     24.57 o 
   3   2   6       84.58       86.37     10.39 o 
   4   2   6       12.33        5.05      2.56 o 
   5   2   6        0.46       -1.64      5.52 o 
  -5   3   6        1.09        5.65      5.18 o 
  -4   3   6       27.29       36.49      5.93 o 
  -3   3   6      143.07      151.87     16.51 o 
  -2   3   6      329.84      317.49     19.67 o 
  -1   3   6      185.20      209.99     14.92 o 
   0   3   6      187.39      230.08     11.61 o 
   1   3   6       13.35       11.02      2.28 o 
   2   3   6        0.17        0.39      0.79 o 
   3   3   6        3.88       14.36      4.02 o 
   4   3   6       94.52       89.22     26.07 o 
   5   3   6        5.09        3.35      2.38 o 
  -5   4   6        2.69        4.79      4.45 o 
  -4   4   6        0.11        1.08      1.51 o 
  -3   4   6        7.32        7.36      1.81 o 
  -2   4   6      102.44      108.67      9.75 o 
  -1   4   6      293.19      378.04     22.72 o 
   0   4   6      283.95      404.85     27.03 o 
   1   4   6      406.36      459.72     18.16 o 
   2   4   6       73.71       61.95      5.24 o 
   3   4   6        1.35        0.47      2.49 o 
   4   4   6       69.75       56.88     11.23 o 
   5   4   6        6.52       13.92     12.03 o 
  -5   5   6        0.91       -3.67      3.85 o 
  -4   5   6       11.56        9.76      3.11 o 
  -3   5   6      150.71      138.58     14.06 o 
  -2   5   6        0.80       -0.66      1.83 o 
  -1   5   6       14.29       15.64      2.35 o 
   0   5   6      110.64      123.45      7.31 o 
   1   5   6       12.48        8.72      1.78 o 
   2   5   6       10.40        3.95      1.51 o 
   3   5   6       14.22       13.63      4.82 o 
   4   5   6       26.10       22.68     11.47 o 
   5   5   6        0.02        3.62      6.63 o 
  -4   6   6        0.28        0.12      2.67 o 
  -3   6   6      115.20      107.93     12.29 o 
  -2   6   6        2.13        3.06      2.03 o 
  -1   6   6      550.56      672.35     21.00 o 
   0   6   6       25.47       25.41      2.92 o 
   1   6   6        3.07        2.24      1.10 o 
   2   6   6      382.21      404.19     21.47 o 
   3   6   6      741.54      925.24     40.42 o 
   4   6   6        8.47        5.00      3.88 o 
   5   6   6       11.07        6.12      4.78 o 
  -4   7   6       10.76        6.46      2.90 o 
  -3   7   6       20.15       19.56      4.34 o 
  -2   7   6       72.43       60.92      7.63 o 
  -1   7   6       13.93       17.18      3.60 o 
   0   7   6      419.26      444.58     16.61 o 
   1   7   6      210.96      190.87     20.31 o 
   2   7   6      206.43      222.85     16.66 o 
   3   7   6      326.02      393.12     21.94 o 
   4   7   6        0.44        2.41      2.07 o 
   5   7   6        0.47       -6.86      8.86 o 
  -4   8   6        6.51        8.46      4.02 o 
  -3   8   6        0.99       -1.08      2.88 o 
  -2   8   6       11.26        9.45      2.07 o 
  -1   8   6       23.12        7.73     10.47 o 
   0   8   6      193.84      214.46     13.70 o 
   1   8   6      176.54      156.33     11.34 o 
   2   8   6      105.85       99.55     16.06 o 
   3   8   6       52.72       55.62     12.00 o 
   4   8   6       47.46       58.63     13.71 o 
   5   8   6        0.10       -2.07     11.56 o 
  -4   9   6       10.42       20.37      8.96 o 
  -3   9   6      163.10      183.14     25.08 o 
  -2   9   6       21.26       21.40      5.21 o 
  -1   9   6        5.78        3.20      2.54 o 
   0   9   6       28.81       34.61      3.91 o 
   1   9   6       51.91       47.86      7.17 o 
   2   9   6        5.16        4.03      1.47 o 
   3   9   6       12.88       26.35      8.06 o 
   4   9   6       48.04       61.91     14.18 o 
  -3  10   6       18.06       12.12      2.70 o 
  -2  10   6        9.69        4.68      1.88 o 
  -1  10   6       15.91       15.05      3.20 o 
   0  10   6       60.55       70.97      6.42 o 
   1  10   6        0.95        1.64      2.32 o 
   2  10   6        0.56       -0.13      1.90 o 
   3  10   6       37.37       39.65     10.53 o 
   4  10   6        9.97       11.47      6.85 o 
  -3  11   6       21.08       21.53      7.18 o 
  -2  11   6        1.76       -0.51      2.88 o 
  -1  11   6       24.92       26.80      6.26 o 
   0  11   6       26.04       29.56      4.63 o 
   1  11   6       17.44       14.14      4.36 o 
   2  11   6        5.73        7.46      2.45 o 
   3  11   6        6.80        7.51      4.09 o 
   4  11   6       43.25       58.07     14.52 o 
  -3  12   6       27.97       34.54      9.32 o 
  -2  12   6        0.28        0.61      5.43 o 
  -1  12   6       56.41       74.35     11.14 o 
   0  12   6       21.17       19.99      6.79 o 
   1  12   6        0.27       -0.55      2.01 o 
   2  12   6       33.69       30.94      6.58 o 
   3  12   6        8.73       10.97      6.10 o 
  -2  13   6       36.25       67.57     14.76 o 
  -1  13   6       17.03       11.33      3.91 o 
   0  13   6       14.06       16.59      7.79 o 
   1  13   6        3.30        4.22      5.68 o 
   2  13   6        0.16        5.69      5.16 o 
   3  13   6       12.65       18.51      8.01 o 
  -1  14   6        8.39       10.75      4.44 o 
   0  14   6        8.93       16.34      7.26 o 
   1  14   6       99.53      151.62     24.92 o 
   2  14   6        2.82        2.20      5.36 o 
  -1 -12   7        1.63       -3.90      6.02 o 
   0 -12   7        0.28        5.44      4.39 o 
   1 -12   7        1.69       -4.03      5.47 o 
  -2 -11   7       25.96       37.07     11.48 o 
  -1 -11   7        0.46        0.81      4.79 o 
   0 -11   7       24.10       19.21      8.45 o 
   1 -11   7        2.45        3.81      7.97 o 
   2 -11   7        1.24       -6.70      6.70 o 
  -3 -10   7        9.90        9.59      7.23 o 
  -2 -10   7       16.39       20.68      8.17 o 
  -1 -10   7        0.23       -1.42      4.48 o 
   0 -10   7        5.29        6.66      5.37 o 
   1 -10   7        4.87        0.80      4.18 o 
   2 -10   7        1.29       -5.31      5.36 o 
   3 -10   7        0.10       11.71      7.89 o 
  -3  -9   7        0.46        5.12      3.88 o 
  -2  -9   7        4.06        6.41      7.03 o 
  -1  -9   7      187.03      173.60     21.63 o 
   0  -9   7       56.40       53.33     16.26 o 
   1  -9   7       13.62       -1.23      7.06 o 
   2  -9   7       80.49       76.51     29.96 o 
   3  -9   7       29.40       43.52     12.30 o 
  -4  -8   7       20.56       10.72      6.35 o 
  -3  -8   7       54.45       74.73     16.04 o 
  -2  -8   7       86.97      110.60     17.85 o 
  -1  -8   7      623.76      704.86     66.17 o 
   0  -8   7       38.93       32.21      8.91 o 
   1  -8   7        2.37       -4.35      4.35 o 
   2  -8   7       13.14       15.02      6.63 o 
   3  -8   7        1.29       20.32      9.22 o 
   4  -8   7        0.27       16.04     14.06 o 
  -4  -7   7       31.37       46.81     13.04 o 
  -3  -7   7        0.00       -3.66      4.22 o 
  -2  -7   7       57.17       59.36     12.43 o 
  -1  -7   7      236.59      241.64     24.63 o 
   0  -7   7      143.32      125.57     15.35 o 
   1  -7   7       70.32       74.87     12.04 o 
   2  -7   7       10.27       17.51     10.87 o 
   3  -7   7        3.13       11.23     19.48 o 
   4  -7   7        1.04        2.84      3.87 o 
  -4  -6   7       43.44       52.40     13.72 o 
  -3  -6   7      116.23      109.41     17.70 o 
  -2  -6   7       12.10        7.77      2.16 o 
  -1  -6   7      212.00      198.10     28.22 o 
   0  -6   7      724.51      774.61     36.39 o 
   1  -6   7        7.55        6.75      3.67 o 
   2  -6   7        0.26        5.24     15.02 o 
   3  -6   7       13.51       20.31      8.39 o 
   4  -6   7        1.52        3.61     14.20 o 
  -4  -5   7        0.59        0.07      3.60 o 
  -3  -5   7       79.29       81.01     15.07 o 
  -2  -5   7        0.01        1.40      2.41 o 
  -1  -5   7       85.83       85.56      7.89 o 
   0  -5   7       19.94       14.85      3.83 o 
   1  -5   7       45.00       54.69      9.59 o 
   2  -5   7        8.77       18.69     12.66 o 
   3  -5   7      121.62      120.45     17.76 o 
   4  -5   7        0.78        4.09      6.70 o 
  -4  -4   7      114.45      127.61     20.32 o 
  -3  -4   7        4.01        1.94      2.00 o 
  -2  -4   7        2.46        3.88      2.25 o 
  -1  -4   7       37.94       38.46      4.49 o 
   0  -4   7        8.32        2.05      2.62 o 
   1  -4   7       29.12       27.96      4.80 o 
   2  -4   7        0.95        4.23      3.06 o 
   3  -4   7       92.16       83.47     12.47 o 
   4  -4   7       20.34        3.30     11.42 o 
   5  -4   7        1.97       -4.00      4.99 o 
  -5  -3   7       28.60       37.72     11.29 o 
  -4  -3   7       97.73      105.57     17.43 o 
  -3  -3   7       54.50       59.61      9.93 o 
  -2  -3   7       27.07       16.84      4.44 o 
  -1  -3   7       28.58       35.31      4.02 o 
   0  -3   7       75.57       77.23      5.21 o 
   1  -3   7       52.50       59.11      6.49 o 
   2  -3   7        1.14        3.98      2.23 o 
   3  -3   7       26.15       12.95      5.48 o 
   4  -3   7       19.69       15.06      4.91 o 
   5  -3   7        6.25       10.04      6.43 o 
  -5  -2   7       24.66       33.16     15.37 o 
  -4  -2   7       23.01       24.06     10.91 o 
  -3  -2   7       11.09        5.01      2.78 o 
  -2  -2   7       55.03       46.48      5.24 o 
  -1  -2   7        0.10        0.82      0.99 o 
   0  -2   7       51.73       50.20      3.93 o 
   1  -2   7        0.42        1.00      1.49 o 
   2  -2   7      132.16      133.86      8.52 o 
   3  -2   7        0.38        2.55      2.04 o 
   4  -2   7        2.01        3.72      5.88 o 
   5  -2   7       60.98       69.36     12.29 o 
  -5  -1   7        4.45        6.09     10.05 o 
  -4  -1   7       11.86       14.74      5.45 o 
  -3  -1   7      155.70      167.17     15.97 o 
  -2  -1   7      153.71      144.66      9.35 o 
  -1  -1   7      193.46      258.56      9.32 o 
   0  -1   7        3.69        6.87      1.40 o 
   1  -1   7        3.54        0.42      1.49 o 
   2  -1   7      602.04      657.08     20.81 o 
   3  -1   7        2.93        0.40      1.50 o 
   4  -1   7       26.84       41.70      8.88 o 
   5  -1   7       94.57      145.03     18.68 o 
  -5   0   7       16.05       26.32     17.67 o 
  -4   0   7       52.43       61.26     10.30 o 
  -3   0   7      200.98      204.93     22.43 o 
  -2   0   7       55.79       57.91     11.16 o 
  -1   0   7      170.22      263.10      8.84 o 
   0   0   7       38.74       92.13      9.37 o 
   1   0   7      104.72      132.03      7.99 o 
   2   0   7       55.07       52.65      5.02 o 
   3   0   7       75.03       75.29      6.40 o 
   4   0   7        0.00        0.89      2.87 o 
   5   0   7       56.50       87.40     14.12 o 
  -5   1   7       14.76       10.26     11.23 o 
  -4   1   7      188.94      203.26     17.14 o 
  -3   1   7      122.16      127.19     13.94 o 
  -2   1   7      123.74      112.34      8.11 o 
  -1   1   7       42.04       43.33      4.42 o 
   0   1   7      607.34      813.56     18.14 o 
   1   1   7        5.78        7.29      1.66 o 
   2   1   7      259.26      286.58     12.27 o 
   3   1   7      169.88      198.69     12.32 o 
   4   1   7        3.70        4.94      2.01 o 
   5   1   7       25.54       42.83     10.68 o 
  -5   2   7       26.41       38.44     20.17 o 
  -4   2   7        1.49        0.45      2.44 o 
  -3   2   7       39.42       39.85      4.34 o 
  -2   2   7      276.91      254.79     17.16 o 
  -1   2   7       60.04       67.76      4.93 o 
   0   2   7      342.95      412.84     18.97 o 
   1   2   7      376.53      409.64     23.03 o 
   2   2   7       23.87       21.76      3.54 o 
   3   2   7        0.18        0.39      1.53 o 
   4   2   7       65.50       74.30      9.06 o 
   5   2   7       30.66       54.17     10.70 o 
  -5   3   7       77.17       87.50     19.80 o 
  -4   3   7       14.59        8.56      4.27 o 
  -3   3   7       51.35       47.88      7.06 o 
  -2   3   7      148.91      125.68     17.99 o 
  -1   3   7      129.32      156.00     10.87 o 
   0   3   7      107.77      137.10      9.10 o 
   1   3   7      505.27      557.59     30.40 o 
   2   3   7        8.55        8.70      2.66 o 
   3   3   7       12.72        9.85      3.01 o 
   4   3   7       10.01        3.25      2.90 o 
   5   3   7        7.62        7.97      4.55 o 
  -5   4   7        1.32       16.70     11.76 o 
  -4   4   7        1.89        3.86      2.64 o 
  -3   4   7        0.00       -0.20      1.67 o 
  -2   4   7      308.24      275.47     34.70 o 
  -1   4   7        0.30        1.78      2.57 o 
   0   4   7        0.63       -0.05      1.79 o 
   1   4   7      927.30      926.72     69.49 o 
   2   4   7       57.10       60.83      7.06 o 
   3   4   7        2.17        2.44      1.58 o 
   4   4   7       92.50       79.19     14.48 o 
   5   4   7        4.53        6.27      7.97 o 
  -4   5   7        7.33       15.03      5.16 o 
  -3   5   7      105.61       96.85      8.72 o 
  -2   5   7       16.82        9.50      4.17 o 
  -1   5   7      123.27      124.83     13.12 o 
   0   5   7       46.71       40.55      6.32 o 
   1   5   7       42.26       34.55      3.06 o 
   2   5   7        0.55        0.29      1.40 o 
   3   5   7      158.90      112.79     10.22 o 
   4   5   7        0.03       -0.41      1.87 o 
   5   5   7        4.08        2.98      5.81 o 
  -4   6   7        0.15        5.43      3.82 o 
  -3   6   7       16.55       14.59      3.59 o 
  -2   6   7       15.88        7.11      2.12 o 
  -1   6   7        7.43        5.88      2.49 o 
   0   6   7        1.22        0.96      1.41 o 
   1   6   7        0.92       -0.04      1.53 o 
   2   6   7       40.30       40.84      7.23 o 
   3   6   7       27.31       23.03      5.56 o 
   4   6   7        0.01        6.21      4.43 o 
   5   6   7        9.77       14.08      9.24 o 
  -4   7   7       20.35       17.71      7.02 o 
  -3   7   7       46.32       50.79      6.66 o 
  -2   7   7       11.19        4.06      1.64 o 
  -1   7   7        1.06        1.20      2.82 o 
   0   7   7       31.47       24.15      7.24 o 
   1   7   7       27.26       20.36      5.01 o 
   2   7   7      296.99      329.60     21.07 o 
   3   7   7       32.55       40.41      7.66 o 
   4   7   7        6.35        6.68      4.29 o 
   5   7   7        2.54        5.66      7.34 o 
  -4   8   7        7.39        1.66      8.49 o 
  -3   8   7        0.02       -3.10      3.10 o 
  -2   8   7      191.74      198.22     14.05 o 
  -1   8   7        7.36        3.96      1.71 o 
   0   8   7       47.86       64.81     11.64 o 
   1   8   7       66.31       59.59      7.30 o 
   2   8   7        3.39        2.27      1.29 o 
   3   8   7        1.74        0.37      3.00 o 
   4   8   7        0.29       -1.98      3.71 o 
  -4   9   7        3.58        9.32      5.35 o 
  -3   9   7        0.43        1.32      3.54 o 
  -2   9   7      202.64      184.17     14.05 o 
  -1   9   7        1.78        3.65      3.22 o 
   0   9   7      390.12      452.61     22.00 o 
   1   9   7      240.11      283.01     26.02 o 
   2   9   7       12.61       15.32      6.08 o 
   3   9   7       10.22        7.20      6.83 o 
   4   9   7      117.28      181.97     25.25 o 
  -3  10   7        1.23       -1.65      2.92 o 
  -2  10   7       40.30       38.78      6.52 o 
  -1  10   7        0.06       -3.29      3.29 o 
   0  10   7       12.83       10.85      2.86 o 
   1  10   7       98.70      114.94     17.36 o 
   2  10   7       32.82       36.79      9.52 o 
   3  10   7       17.02       21.12      8.29 o 
   4  10   7      137.44      220.56     28.36 o 
  -3  11   7        2.27       -0.41      4.29 o 
  -2  11   7        0.70        8.56      4.87 o 
  -1  11   7        6.42        2.79      2.48 o 
   0  11   7       19.79       24.28      5.23 o 
   1  11   7       13.55       18.42      7.98 o 
   2  11   7       17.95       26.15      9.57 o 
   3  11   7       14.02       19.74      7.98 o 
   4  11   7        2.20       -0.48      6.62 o 
  -2  12   7       22.68       42.46     11.59 o 
  -1  12   7      165.82      201.44     17.94 o 
   0  12   7       27.42       29.35      8.75 o 
   1  12   7        0.23       -3.01      4.46 o 
   2  12   7       23.31       22.73      8.61 o 
   3  12   7        0.14        3.06      6.04 o 
  -2  13   7       13.77       21.55      9.83 o 
  -1  13   7       14.78       19.81      6.49 o 
   0  13   7        0.35       -6.61      6.61 o 
   1  13   7        6.96       16.75      7.99 o 
   2  13   7        0.41        0.32      3.71 o 
  -1  14   7        4.33        0.45      4.50 o 
   0  14   7        0.21        0.32      4.13 o 
   1  14   7       25.65       29.88      9.85 o 
   2  14   7        4.21        6.81     10.89 o 
   0 -12   8       16.13       25.21     10.85 o 
  -2 -11   8        0.31       -1.31      2.34 o 
  -1 -11   8        1.53       -2.25      5.02 o 
   0 -11   8        0.00       -2.42      8.00 o 
   1 -11   8        1.41        2.29      6.44 o 
   2 -11   8       18.95        8.23      6.66 o 
  -2 -10   8        0.01        2.04      5.81 o 
  -1 -10   8       11.93        1.49      4.87 o 
   0 -10   8        1.91       10.77      6.99 o 
   1 -10   8       13.34        8.79      2.86 o 
   2 -10   8        4.57       -6.14     13.67 o 
  -3  -9   8        2.61        2.10      5.68 o 
  -2  -9   8        0.03       -4.50      4.50 o 
  -1  -9   8        0.40        1.79      2.31 o 
   0  -9   8       21.63       22.09      7.86 o 
   1  -9   8       38.76       36.91      9.69 o 
   2  -9   8        9.89        1.04      3.36 o 
   3  -9   8        2.18        3.11      7.30 o 
  -3  -8   8        0.45        2.11      3.77 o 
  -2  -8   8        0.54        3.43      2.74 o 
  -1  -8   8       20.65       16.94      6.85 o 
   0  -8   8       44.64       41.45      7.81 o 
   1  -8   8        0.81       -0.83      9.47 o 
   2  -8   8        0.44        1.03      3.36 o 
   3  -8   8        5.57       11.20      6.88 o 
  -4  -7   8        1.15        5.90      4.17 o 
  -3  -7   8       23.14       21.39      8.36 o 
  -2  -7   8        3.03        0.55      3.64 o 
  -1  -7   8       50.09       49.44     11.02 o 
   0  -7   8       24.38        9.92      8.90 o 
   1  -7   8        2.51       -4.54      4.54 o 
   2  -7   8        0.63        4.62      3.73 o 
   3  -7   8       14.26        7.95     10.56 o 
   4  -7   8        0.10        0.55      5.09 o 
  -4  -6   8       45.46       52.37     13.88 o 
  -3  -6   8        0.15        2.66      5.98 o 
  -2  -6   8        8.29        1.07      3.84 o 
  -1  -6   8       24.00       14.75      3.90 o 
   0  -6   8      480.90      433.89     39.88 o 
   1  -6   8       64.27       72.72     11.91 o 
   2  -6   8       87.50       85.44     32.80 o 
   3  -6   8      176.83      179.64     22.48 o 
   4  -6   8        3.08        3.71     11.89 o 
  -4  -5   8        3.66        6.30      3.30 o 
  -3  -5   8        0.21       -1.09      3.99 o 
  -2  -5   8       21.78       21.73      8.51 o 
  -1  -5   8       23.65       23.08      4.24 o 
   0  -5   8      772.34      817.72     35.41 o 
   1  -5   8       87.11       96.93     13.09 o 
   2  -5   8       11.55       17.99      9.18 o 
   3  -5   8      198.46      218.43     24.13 o 
   4  -5   8        0.04        1.93      5.15 o 
  -4  -4   8       19.62       16.63      6.93 o 
  -3  -4   8        9.43        3.72      4.62 o 
  -2  -4   8        0.24        0.16      1.58 o 
  -1  -4   8        0.63        0.90      1.74 o 
   0  -4   8      505.82      555.79     21.20 o 
   1  -4   8      131.34      126.82     10.62 o 
   2  -4   8       39.58       31.03      6.33 o 
   3  -4   8       97.63       88.76     13.07 o 
   4  -4   8       64.78       63.33     14.08 o 
  -4  -3   8       22.26       22.43      8.04 o 
  -3  -3   8        0.36       -2.12      2.12 o 
  -2  -3   8        7.66        6.05      2.21 o 
  -1  -3   8        0.31        2.01      2.55 o 
   0  -3   8        0.21        0.26      1.39 o 
   1  -3   8      843.92      930.25     25.92 o 
   2  -3   8       44.30       43.09      4.93 o 
   3  -3   8        7.16        4.79      2.19 o 
   4  -3   8        4.74        2.68      5.46 o 
   5  -3   8        1.16        3.72      3.65 o 
  -4  -2   8        0.02       -2.64      2.76 o 
  -3  -2   8        6.60        2.97      2.71 o 
  -2  -2   8       42.01       29.25      4.43 o 
  -1  -2   8       16.55       16.76      2.49 o 
   0  -2   8       57.46       65.81      5.45 o 
   1  -2   8      292.18      329.90     11.61 o 
   2  -2   8       41.65       44.69      5.31 o 
   3  -2   8       42.54       31.70      4.90 o 
   4  -2   8        0.74        2.24      2.87 o 
   5  -2   8        0.32       -3.34      3.34 o 
  -4  -1   8       86.67       96.73     14.01 o 
  -3  -1   8       21.21       22.28      5.71 o 
  -2  -1   8        1.97        3.77      2.61 o 
  -1  -1   8      200.80      235.61     10.85 o 
   0  -1   8      454.50      557.77     13.81 o 
   1  -1   8      160.27      177.55     10.24 o 
   2  -1   8      364.77      372.24     16.30 o 
   3  -1   8        1.12        0.75      1.53 o 
   4  -1   8       10.77       10.35      5.00 o 
   5  -1   8       11.96       14.28      6.15 o 
  -5   0   8       16.38       36.26     21.19 o 
  -4   0   8        1.51        0.31      2.18 o 
  -3   0   8      641.88      690.83     59.54 o 
  -2   0   8       16.29       11.34      3.05 o 
  -1   0   8       66.50       76.63      4.89 o 
   0   0   8       65.04      118.96      7.12 o 
   1   0   8       55.43       70.82      6.17 o 
   2   0   8       23.81       15.45      3.17 o 
   3   0   8        8.44        7.76      2.68 o 
   4   0   8        0.01        5.14      4.21 o 
   5   0   8       54.88       75.50     12.83 o 
  -5   1   8       31.61       47.76     24.25 o 
  -4   1   8        2.04       -0.70      3.80 o 
  -3   1   8        2.42        0.19      0.81 o 
  -2   1   8       79.59       63.30      7.57 o 
  -1   1   8      197.62      223.86     11.03 o 
   0   1   8      135.00      157.70      8.40 o 
   1   1   8      143.98      170.48     10.31 o 
   2   1   8        1.98        1.67      1.76 o 
   3   1   8        3.49        1.50      2.58 o 
   4   1   8        0.09        1.13      3.36 o 
   5   1   8        9.53       25.91      7.68 o 
  -4   2   8       31.21       38.58     10.42 o 
  -3   2   8       10.63        9.55      2.34 o 
  -2   2   8      596.79      560.34     40.44 o 
  -1   2   8      194.57      237.75     11.15 o 
   0   2   8      686.59      912.38     27.98 o 
   1   2   8      579.25      718.11     25.60 o 
   2   2   8       12.66       12.84      2.36 o 
   3   2   8       17.41       16.32      3.49 o 
   4   2   8       12.00       11.42      3.69 o 
   5   2   8        5.15       11.01      6.30 o 
  -4   3   8       63.43       61.30     11.35 o 
  -3   3   8       50.38       49.06      6.42 o 
  -2   3   8     1048.67     1228.76     51.76 o 
  -1   3   8      303.09      334.44     20.47 o 
   0   3   8      316.85      356.23     28.40 o 
   1   3   8      353.58      422.14     24.59 o 
   2   3   8        0.16        0.71      2.04 o 
   3   3   8       47.54       48.70     10.24 o 
   4   3   8        2.65       -3.18      4.30 o 
   5   3   8        9.13       10.93      5.45 o 
  -4   4   8       12.93       19.94      8.34 o 
  -3   4   8       30.85       36.55      5.75 o 
  -2   4   8     1534.23     1798.31     59.95 o 
  -1   4   8      475.02      589.89     32.73 o 
   0   4   8      130.11      149.02     10.62 o 
   1   4   8        6.70        4.87      1.32 o 
   2   4   8       20.35       20.41      3.62 o 
   3   4   8        5.55        7.41      2.51 o 
   4   4   8       71.99       85.86     15.68 o 
   5   4   8        2.82       -0.27      2.90 o 
  -4   5   8        1.14        4.15      5.04 o 
  -3   5   8       13.07        9.75      2.80 o 
  -2   5   8      179.25      216.38     24.10 o 
  -1   5   8      430.53      482.04     25.16 o 
   0   5   8      117.30      100.71     14.87 o 
   1   5   8        0.33       -0.16      0.80 o 
   2   5   8       13.01        5.76      5.36 o 
   3   5   8       48.61       40.06      5.27 o 
   4   5   8       12.36       11.63      7.20 o 
   5   5   8        0.72      -10.92     10.92 o 
  -4   6   8       23.32       29.68      7.61 o 
  -3   6   8      154.25      181.43     18.56 o 
  -2   6   8       16.73        9.47      5.21 o 
  -1   6   8       30.37       21.56      4.02 o 
   0   6   8        0.76       -1.53      1.53 o 
   1   6   8       45.38       40.66      4.87 o 
   2   6   8        1.14        2.40      2.93 o 
   3   6   8       89.49       98.78     27.14 o 
   4   6   8        3.00        1.00      2.39 o 
   5   6   8       17.16       30.72     14.65 o 
  -4   7   8        9.23        5.73      4.32 o 
  -3   7   8       50.89       43.18      8.97 o 
  -2   7   8       12.24        7.20      2.93 o 
  -1   7   8        4.44        5.56      2.95 o 
   0   7   8        3.27       -0.11      2.56 o 
   1   7   8       18.43        7.51      3.29 o 
   2   7   8       16.01       17.65      6.51 o 
   3   7   8       81.37       83.96     20.72 o 
   4   7   8        4.38       -2.36      2.36 o 
  -4   8   8        0.64       -7.96      7.96 o 
  -3   8   8        9.29       10.91      5.13 o 
  -2   8   8        7.63        7.52      1.91 o 
  -1   8   8       31.06       25.39      3.96 o 
   0   8   8        6.20        2.20      1.23 o 
   1   8   8      158.73      111.82     20.97 o 
   2   8   8       65.49       41.77     16.82 o 
   3   8   8       70.00       95.88     16.88 o 
   4   8   8       43.13       39.44     11.30 o 
  -3   9   8        0.00        1.23      2.78 o 
  -2   9   8        7.75        6.17      3.14 o 
  -1   9   8        5.32        7.42      3.77 o 
   0   9   8        5.24        9.72      5.76 o 
   1   9   8       58.22       54.24      9.27 o 
   2   9   8       12.48        9.61      4.78 o 
   3   9   8       11.95       12.58      6.48 o 
   4   9   8       43.15       30.86      8.15 o 
  -3  10   8        0.19       -1.27      2.27 o 
  -2  10   8       18.84       17.16      7.67 o 
  -1  10   8       23.98       32.93      7.38 o 
   0  10   8       12.16       16.15      6.14 o 
   1  10   8        3.84        3.84      3.98 o 
   2  10   8        0.07        3.68      2.97 o 
   3  10   8        5.02        4.05      6.06 o 
   4  10   8       78.59      142.98     23.15 o 
  -3  11   8        1.94       -2.26      2.71 o 
  -2  11   8       26.00       26.30      6.98 o 
  -1  11   8       15.97       18.20      3.97 o 
   0  11   8       21.94       27.19      9.99 o 
   1  11   8       11.18        8.80      4.86 o 
   2  11   8       17.40       14.26      7.29 o 
   3  11   8        1.43        4.69      7.43 o 
  -2  12   8        9.64        7.26      4.01 o 
  -1  12   8       50.56       61.76     13.74 o 
   0  12   8        0.65       -2.10      2.10 o 
   1  12   8        7.17       21.05      7.96 o 
   2  12   8       42.47       48.09     13.64 o 
   3  12   8        1.83       -1.83      6.17 o 
  -1  13   8        0.05       -1.87      6.29 o 
   0  13   8        0.21        0.30      4.29 o 
   1  13   8       10.48       14.83      7.05 o 
   2  13   8        0.02       -3.18      7.11 o 
   0  14   8        5.87        4.79      6.31 o 
   1  14   8        7.63       15.24      7.60 o 
  -1 -11   9       17.02       10.17      5.15 o 
   0 -11   9       22.36       28.63     11.09 o 
   1 -11   9       12.06        8.66      4.72 o 
  -2 -10   9        1.03        1.49      2.07 o 
  -1 -10   9       28.87       25.15      9.54 o 
   0 -10   9        2.58        2.84      4.73 o 
   1 -10   9        1.02       -0.85      5.97 o 
   2 -10   9        4.81       -4.81      6.30 o 
  -2  -9   9       16.88       17.57      7.91 o 
  -1  -9   9        3.63        0.87      6.17 o 
   0  -9   9        2.53        2.28      6.05 o 
   1  -9   9        2.51        0.04      4.72 o 
   2  -9   9        0.69       -5.94      5.94 o 
   3  -9   9        0.32        6.26      7.81 o 
  -3  -8   9       10.77        9.61      6.04 o 
  -2  -8   9       62.98       77.49     17.06 o 
  -1  -8   9        4.05       -1.18      4.41 o 
   0  -8   9        9.31       10.76      6.70 o 
   1  -8   9        0.05       -0.41      6.71 o 
   2  -8   9        6.04       -0.44      3.24 o 
   3  -8   9        0.14        1.35      9.67 o 
  -3  -7   9        9.00        9.62      6.30 o 
  -2  -7   9        8.28        2.88      3.60 o 
  -1  -7   9        0.04        1.74      6.78 o 
   0  -7   9       52.60       35.32     12.33 o 
   1  -7   9       36.50       20.39      5.39 o 
   2  -7   9        0.50       10.65      5.71 o 
   3  -7   9        3.73       12.39     14.91 o 
  -3  -6   9       34.96       38.62     11.62 o 
  -2  -6   9       61.98       78.86     15.03 o 
  -1  -6   9       69.20       77.44     15.07 o 
   0  -6   9      563.19      530.90     32.32 o 
   1  -6   9       17.24        6.77      7.92 o 
   2  -6   9       14.84       12.84      6.00 o 
   3  -6   9       10.10       13.03     10.38 o 
   4  -6   9        7.18       21.35      9.30 o 
  -4  -5   9        4.68       -3.29      3.29 o 
  -3  -5   9      114.80      107.31     17.89 o 
  -2  -5   9       13.80       21.79      8.07 o 
  -1  -5   9      166.69      132.75     12.77 o 
   0  -5   9      240.45      216.15     14.06 o 
   1  -5   9       14.37       13.79      5.34 o 
   2  -5   9        6.94        6.81     17.14 o 
   3  -5   9       17.17       21.31      7.63 o 
   4  -5   9        0.73        3.51      5.49 o 
  -4  -4   9        0.54       -6.44      6.44 o 
  -3  -4   9       49.11       41.59      8.77 o 
  -2  -4   9      224.32      224.67     19.95 o 
  -1  -4   9       49.92       46.81      5.41 o 
   0  -4   9      239.74      265.06     15.09 o 
   1  -4   9      672.35      707.03     29.39 o 
   2  -4   9        6.12        1.53      1.46 o 
   3  -4   9        9.83        7.85      2.76 o 
   4  -4   9        0.10        0.95      3.20 o 
  -4  -3   9        9.72        7.96      5.74 o 
  -3  -3   9       16.35       19.38      6.51 o 
  -2  -3   9      136.58      123.60     11.14 o 
  -1  -3   9       25.70       19.18      3.23 o 
   0  -3   9      464.07      524.28     20.25 o 
   1  -3   9       15.00       21.26      4.52 o 
   2  -3   9       65.00       62.17      7.65 o 
   3  -3   9        0.12        1.41      3.47 o 
   4  -3   9       73.90       62.52     11.51 o 
  -4  -2   9        8.93        6.78      3.17 o 
  -3  -2   9      177.02      200.47     19.62 o 
  -2  -2   9       12.42       15.84      3.69 o 
  -1  -2   9        6.54        4.06      1.78 o 
   0  -2   9        7.41        4.65      2.71 o 
   1  -2   9        0.04        3.01      3.68 o 
   2  -2   9      340.30      352.16     15.68 o 
   3  -2   9       51.84       56.00      7.77 o 
   4  -2   9      106.69       96.14     13.86 o 
   5  -2   9        7.42        5.99      4.77 o 
  -4  -1   9       80.25       96.39     14.35 o 
  -3  -1   9       13.02       11.66      4.04 o 
  -2  -1   9      186.30      185.36     11.53 o 
  -1  -1   9        7.53        7.61      1.27 o 
   0  -1   9       16.16       15.10      2.65 o 
   1  -1   9        0.27        0.31      1.59 o 
   2  -1   9       67.58       74.79      6.68 o 
   3  -1   9        8.18        9.50      3.58 o 
   4  -1   9        6.33        5.67      7.41 o 
   5  -1   9        1.43        6.37      4.80 o 
  -4   0   9      160.95      189.28     19.88 o 
  -3   0   9       50.58       55.51      9.58 o 
  -2   0   9        4.94        5.43      2.00 o 
  -1   0   9        5.36        5.30      1.99 o 
   0   0   9      200.13      240.45     11.61 o 
   1   0   9       64.60       72.50      6.69 o 
   2   0   9      110.68      114.10      7.78 o 
   3   0   9        0.42        0.08      2.01 o 
   4   0   9        5.66        5.29      4.50 o 
   5   0   9        2.51       13.50      7.63 o 
  -4   1   9        2.93        5.22      4.01 o 
  -3   1   9        7.44        4.91      1.29 o 
  -2   1   9      159.16      177.98     19.95 o 
  -1   1   9        1.60        0.40      1.79 o 
   0   1   9       15.83       19.08      2.86 o 
   1   1   9      114.45      131.55      9.43 o 
   2   1   9       41.51       47.36      6.89 o 
   3   1   9      170.14      165.41     19.74 o 
   4   1   9        5.59       19.26      6.02 o 
   5   1   9       21.10       42.91     12.97 o 
  -4   2   9        3.48        4.92      9.66 o 
  -3   2   9       60.70       50.55      9.82 o 
  -2   2   9      235.70      233.31     18.14 o 
  -1   2   9       17.35       12.56      2.71 o 
   0   2   9        6.30       11.28      2.34 o 
   1   2   9      218.46      287.32     13.86 o 
   2   2   9        6.97        8.17      2.37 o 
   3   2   9      328.50      382.37     22.57 o 
   4   2   9       71.28       89.78     11.88 o 
   5   2   9        1.57       10.71      7.89 o 
  -4   3   9        0.26        2.53      2.37 o 
  -3   3   9      157.35      177.20     23.10 o 
  -2   3   9       59.66       59.62      5.57 o 
  -1   3   9       77.30       89.35      6.46 o 
   0   3   9      120.64      121.73     20.60 o 
   1   3   9      181.95      200.93     11.56 o 
   2   3   9       16.31       24.06      3.67 o 
   3   3   9       54.09       54.04      8.66 o 
   4   3   9       41.62       35.97      5.91 o 
   5   3   9        0.00        7.65      7.10 o 
  -4   4   9       15.75       21.02      5.39 o 
  -3   4   9        0.27       -2.57      3.90 o 
  -2   4   9        1.03       -0.84      2.38 o 
  -1   4   9      324.43      325.04     17.40 o 
   0   4   9       25.24       28.94      2.98 o 
   1   4   9        0.50        0.93      1.55 o 
   2   4   9       19.81       22.78      4.87 o 
   3   4   9       11.89        9.67      3.36 o 
   4   4   9        2.98       -0.83      2.13 o 
   5   4   9        2.43       -4.61      5.80 o 
  -4   5   9       29.05       31.15      9.26 o 
  -3   5   9       76.75       80.58     15.08 o 
  -2   5   9      636.15      717.29     28.96 o 
  -1   5   9        1.17        1.64      4.07 o 
   0   5   9        1.01        1.65      2.25 o 
   1   5   9       78.68       77.98      6.20 o 
   2   5   9      468.01      192.82     31.84 o 
   3   5   9        2.87        4.23      1.76 o 
   4   5   9        3.78       -1.01      2.22 o 
   5   5   9        3.37       -0.02     17.55 o 
  -4   6   9        1.84        8.91      6.32 o 
  -3   6   9       44.37       40.28     11.91 o 
  -2   6   9        0.03        0.72      3.21 o 
  -1   6   9      268.09      310.74     21.63 o 
   0   6   9      151.23      133.01     10.58 o 
   1   6   9       60.76       44.39      4.36 o 
   2   6   9      524.47      555.21    119.67 o 
   3   6   9        0.61        0.13      3.55 o 
   4   6   9       17.13       16.98      6.55 o 
  -4   7   9       62.64       69.64     14.71 o 
  -3   7   9      130.74      144.11     30.17 o 
  -2   7   9        4.16       11.63      5.06 o 
  -1   7   9      163.36      148.96     15.24 o 
   0   7   9        2.25        1.24      2.54 o 
   1   7   9       60.16       29.52      5.27 o 
   2   7   9        2.14       -0.70      2.62 o 
   3   7   9        3.88       -0.37      2.94 o 
   4   7   9       21.65       22.80      7.27 o 
  -3   8   9        8.61        7.93      4.17 o 
  -2   8   9       12.73        4.63      8.58 o 
  -1   8   9       35.79       38.06     11.90 o 
   0   8   9       10.53        5.60      2.09 o 
   1   8   9        7.95        4.58      1.81 o 
   2   8   9       10.80       10.43      3.96 o 
   3   8   9        0.35       -0.11      2.27 o 
   4   8   9        0.00        1.45      2.99 o 
  -3   9   9        0.35        3.54      2.32 o 
  -2   9   9       14.53       14.06      4.60 o 
  -1   9   9       28.66       23.12      8.24 o 
   0   9   9        8.46        2.89      4.09 o 
   1   9   9       60.97       71.32     13.52 o 
   2   9   9        9.25       11.66      4.62 o 
   3   9   9        6.70        6.28      3.45 o 
   4   9   9        0.22        9.09      7.29 o 
  -3  10   9        0.16       13.77      5.89 o 
  -2  10   9        8.99        6.10      3.92 o 
  -1  10   9       33.32       23.25     11.65 o 
   0  10   9        1.77       -2.86      9.77 o 
   1  10   9       51.69       57.37     10.16 o 
   2  10   9       23.30       22.10     13.89 o 
   3  10   9        9.40       14.19      6.59 o 
  -2  11   9        9.69        8.03      5.19 o 
  -1  11   9       78.27       72.78     11.46 o 
   0  11   9       19.13       23.11      9.24 o 
   1  11   9       30.90       30.93      7.83 o 
   2  11   9       16.08       12.92      7.22 o 
   3  11   9        4.36        7.34      5.72 o 
  -2  12   9        1.23       -1.14     12.59 o 
  -1  12   9       30.11       26.59      7.39 o 
   0  12   9        0.30       -2.40      7.52 o 
   1  12   9       21.92       33.96      8.68 o 
   2  12   9        5.55       -0.60      6.80 o 
   3  12   9        5.53        5.28      8.63 o 
  -1  13   9       15.01       20.25     17.62 o 
   0  13   9       26.96       33.10      9.83 o 
   1  13   9        0.27        2.94      6.09 o 
   2  13   9        2.23       -2.74      7.19 o 
  -1 -10  10        0.01        2.11      7.15 o 
   0 -10  10        1.07        5.59      3.22 o 
   1 -10  10        6.54        0.55      4.47 o 
  -2  -9  10      108.16      132.54     27.26 o 
  -1  -9  10       14.41        8.30      5.74 o 
   0  -9  10       32.89       21.67     13.43 o 
   1  -9  10        0.15        1.43      7.46 o 
   2  -9  10        9.33        5.84     10.07 o 
  -2  -8  10       63.98       79.93     16.66 o 
  -1  -8  10        6.20        4.24      3.57 o 
   0  -8  10        0.17        5.76     11.49 o 
   1  -8  10       49.84       45.13     10.89 o 
   2  -8  10       12.27        9.15      5.98 o 
   3  -8  10        1.11        3.77     12.73 o 
  -3  -7  10        9.32       17.57      8.07 o 
  -2  -7  10       12.95       18.21      7.43 o 
  -1  -7  10        2.57        4.45      4.11 o 
   0  -7  10       14.46       11.46      5.68 o 
   1  -7  10       49.18       38.09      9.45 o 
   2  -7  10       76.16       83.19     27.11 o 
   3  -7  10       19.65       45.74     12.70 o 
  -3  -6  10        6.91        7.02      4.90 o 
  -2  -6  10        0.00        7.41      5.69 o 
  -1  -6  10        8.59       11.03      7.01 o 
   0  -6  10       45.76       40.59      9.36 o 
   1  -6  10       16.31        6.12      5.72 o 
   2  -6  10        0.23        8.54      8.71 o 
   3  -6  10        8.85       23.99     11.58 o 
  -3  -5  10        0.01        6.10      4.89 o 
  -2  -5  10        4.73        2.17      4.05 o 
  -1  -5  10      134.49      152.91     17.11 o 
   0  -5  10      173.57      164.52     15.15 o 
   1  -5  10       23.82       17.05      4.15 o 
   2  -5  10        2.27        3.66      4.56 o 
   3  -5  10        0.51        3.01      5.02 o 
   4  -5  10        7.83        6.92      6.59 o 
  -4  -4  10        0.31       -1.72      2.89 o 
  -3  -4  10      103.05      107.60     15.33 o 
  -2  -4  10        0.25        3.76      2.66 o 
  -1  -4  10        6.53        6.01      2.42 o 
   0  -4  10        9.36        7.59      3.64 o 
   1  -4  10      184.67      176.61     13.35 o 
   2  -4  10      195.75      196.14     17.85 o 
   3  -4  10      109.05       92.32     10.88 o 
   4  -4  10       78.42       84.26     29.74 o 
  -4  -3  10        7.44        0.89      3.17 o 
  -3  -3  10      179.50      206.19     20.70 o 
  -2  -3  10       34.26       33.45      8.20 o 
  -1  -3  10      176.43      170.78     11.31 o 
   0  -3  10        0.88        0.35      2.73 o 
   1  -3  10      929.78     1000.68     34.90 o 
   2  -3  10        9.94       11.67      3.38 o 
   3  -3  10        0.18        0.46      3.02 o 
   4  -3  10       72.78       67.96     12.57 o 
  -4  -2  10       11.35        4.42      5.12 o 
  -3  -2  10        4.66        3.14      2.15 o 
  -2  -2  10       44.87       43.06      8.15 o 
  -1  -2  10        1.30        1.32      1.48 o 
   0  -2  10       15.71       12.17      2.77 o 
   1  -2  10      813.26      886.41     25.20 o 
   2  -2  10       53.94       46.99      6.66 o 
   3  -2  10       12.14       13.54      4.22 o 
   4  -2  10       23.66       25.84      6.77 o 
  -4  -1  10       23.13       25.99      7.49 o 
  -3  -1  10       11.32        8.76      4.57 o 
  -2  -1  10        7.93        9.90      2.98 o 
  -1  -1  10       10.88       10.36      2.34 o 
   0  -1  10      203.43      231.78     11.16 o 
   1  -1  10       69.08       78.09      7.19 o 
   2  -1  10      335.14      354.45     15.87 o 
   3  -1  10        1.45       -1.13      2.50 o 
   4  -1  10       16.91       17.15      5.43 o 
  -4   0  10      160.66      196.36     22.63 o 
  -3   0  10       64.59       55.41     10.36 o 
  -2   0  10       15.95       13.32      2.33 o 
  -1   0  10       84.09       75.65      7.63 o 
   0   0  10        1.10        1.58      3.17 o 
   1   0  10       18.99       12.85      4.32 o 
   2   0  10      279.65      313.63     18.81 o 
   3   0  10       78.99      100.95     10.39 o 
   4   0  10        0.22        3.53      4.16 o 
  -4   1  10       39.71       53.14     12.98 o 
  -3   1  10       26.81       17.56      6.92 o 
  -2   1  10      171.59      174.86     11.53 o 
  -1   1  10      186.81      220.93     13.20 o 
   0   1  10      467.87      517.42     16.89 o 
   1   1  10       15.41       21.01      4.17 o 
   2   1  10        0.00        1.82      2.12 o 
   3   1  10        0.74        1.49      2.21 o 
   4   1  10       65.32       73.66     11.42 o 
   5   1  10       30.71       56.52     14.92 o 
  -4   2  10        0.87       -5.98      7.54 o 
  -3   2  10       38.25       37.58      7.85 o 
  -2   2  10      351.46      365.19     24.05 o 
  -1   2  10      211.46      271.92     12.95 o 
   0   2  10        8.82        8.99      2.43 o 
   1   2  10       36.86       32.27      4.85 o 
   2   2  10        4.60        5.86      2.15 o 
   3   2  10        4.19        9.34      2.93 o 
   4   2  10        3.50        4.38      3.23 o 
   5   2  10       12.85       16.21      9.38 o 
  -4   3  10       46.84       55.82     14.71 o 
  -3   3  10       31.25       38.22     11.24 o 
  -2   3  10       29.80       25.50      4.90 o 
  -1   3  10      178.78      208.16     10.64 o 
   0   3  10       33.81       21.13      4.47 o 
   1   3  10       34.85       42.61      5.97 o 
   2   3  10       40.80       37.80      4.83 o 
   3   3  10       86.69       84.07      8.84 o 
   4   3  10       26.08       28.49      8.59 o 
  -4   4  10        3.37        2.77      2.29 o 
  -3   4  10        3.76        2.57      5.73 o 
  -2   4  10       87.96       81.35     12.74 o 
  -1   4  10      690.48      726.87     41.94 o 
   0   4  10       18.09       12.77      2.28 o 
   1   4  10       54.50       51.01      5.95 o 
   2   4  10        5.95        3.93      2.40 o 
   3   4  10       16.16       15.04      4.68 o 
   4   4  10        0.39       -2.19      4.70 o 
  -4   5  10        3.56        4.61      2.95 o 
  -3   5  10       55.93       58.24     14.13 o 
  -2   5  10       46.70       55.23     13.11 o 
  -1   5  10      947.83     1150.28     68.99 o 
   0   5  10       23.22       15.78      6.06 o 
   1   5  10       19.31       21.83      3.50 o 
   2   5  10        1.04       -1.55      1.55 o 
   3   5  10       16.13       13.62      9.88 o 
   4   5  10       18.22       40.89     17.61 o 
  -4   6  10       62.89       78.88     16.83 o 
  -3   6  10        7.80        4.61      5.26 o 
  -2   6  10       16.45       11.86      7.16 o 
  -1   6  10      524.71      547.09     41.93 o 
   0   6  10        0.02        1.80      1.18 o 
   1   6  10       49.24       30.77      5.15 o 
   2   6  10        5.34        0.52      5.42 o 
   3   6  10        5.66        2.85      5.05 o 
   4   6  10        0.17        0.74      3.24 o 
  -3   7  10        4.72        4.27      5.18 o 
  -2   7  10        3.13       12.13      7.63 o 
  -1   7  10       53.05       68.54     14.53 o 
   0   7  10      323.48      296.98     16.02 o 
   1   7  10        2.61       -0.07      1.63 o 
   2   7  10       37.84       30.48      9.38 o 
   3   7  10       38.58       47.82     11.79 o 
   4   7  10        0.11        2.04      4.22 o 
  -3   8  10        6.89        5.96      4.38 o 
  -2   8  10       12.34       16.26      7.46 o 
  -1   8  10      150.19      165.59     22.98 o 
   0   8  10      279.89      228.29     23.33 o 
   1   8  10        1.87       -0.96      4.04 o 
   2   8  10        0.78        0.93      2.94 o 
   3   8  10       13.88       11.68      5.82 o 
   4   8  10        4.95       -0.11      3.50 o 
  -3   9  10        1.62        0.59      6.37 o 
  -2   9  10        4.13       10.08      4.88 o 
  -1   9  10        2.26        4.44      3.69 o 
   0   9  10        4.30        3.61      2.19 o 
   1   9  10       39.20       34.87      8.35 o 
   2   9  10        6.05        4.57      3.14 o 
   3   9  10       22.76       15.90      6.52 o 
   4   9  10       26.61       31.92     10.64 o 
  -2  10  10       12.15       15.57      7.72 o 
  -1  10  10       15.50       13.48      6.42 o 
   0  10  10        4.18       -0.77      4.98 o 
   1  10  10        2.65        1.81      2.52 o 
   2  10  10        3.44        0.83      3.01 o 
   3  10  10       13.67        8.62     10.61 o 
  -2  11  10        6.30        5.13      6.23 o 
  -1  11  10        5.35        5.09      4.77 o 
   0  11  10        3.80        4.42      3.68 o 
   1  11  10        0.33        0.83      7.96 o 
   2  11  10       18.08       11.65      6.13 o 
   3  11  10        1.84        5.11      3.38 o 
  -1  12  10        0.02        1.95      4.17 o 
   0  12  10        0.13       -1.90      4.25 o 
   1  12  10        3.34       -3.63      3.69 o 
   2  12  10        0.83       -0.66      7.39 o 
   0  13  10        3.62       -3.71      5.97 o 
   1  13  10        2.25        5.82      4.58 o 
  -1  -9  11       25.69       27.18     10.17 o 
   0  -9  11       24.47       33.36     13.40 o 
   1  -9  11       18.59       12.31      5.83 o 
  -2  -8  11        0.45        6.76      6.33 o 
  -1  -8  11        7.25        3.49      7.33 o 
   0  -8  11       15.26       18.91     10.78 o 
   1  -8  11        5.23        4.21      2.28 o 
   2  -8  11       11.67        1.01     12.68 o 
  -2  -7  11        1.12       14.29      7.10 o 
  -1  -7  11       67.05       72.71     15.79 o 
   0  -7  11        5.13        8.39      6.54 o 
   1  -7  11        0.00       -3.57      6.13 o 
   2  -7  11        0.43        1.32      3.65 o 
   3  -7  11        3.98       -3.16      6.80 o 
  -3  -6  11        0.00       -4.92      4.92 o 
  -2  -6  11       20.32       18.97      7.74 o 
  -1  -6  11       48.67       63.22     13.97 o 
   0  -6  11       49.59       48.95      8.95 o 
   1  -6  11       23.68        8.58      9.61 o 
   2  -6  11        0.36        2.68      4.14 o 
   3  -6  11        2.37        6.37      7.33 o 
  -3  -5  11       10.90        3.08      8.99 o 
  -2  -5  11        0.11        1.47      4.12 o 
  -1  -5  11        0.03        0.82      2.39 o 
   0  -5  11        0.54       -1.80      3.93 o 
   1  -5  11       12.23        8.27      2.43 o 
   2  -5  11       28.40       33.52     10.34 o 
   3  -5  11       25.99       23.67      6.51 o 
  -3  -4  11        4.31        4.71      5.05 o 
  -2  -4  11      189.68      203.12     20.63 o 
  -1  -4  11        0.07       -2.25      2.38 o 
   0  -4  11        3.58       -2.87      2.87 o 
   1  -4  11      125.13      110.38     10.79 o 
   2  -4  11       48.02       32.39      7.23 o 
   3  -4  11       68.24       64.94      9.25 o 
   4  -4  11        0.97       11.33      9.09 o 
  -3  -3  11        5.78        6.85      4.35 o 
  -2  -3  11       58.33       55.68     10.33 o 
  -1  -3  11       74.77       82.93     11.99 o 
   0  -3  11       70.85       60.23      6.52 o 
   1  -3  11       12.62       11.87      4.50 o 
   2  -3  11       28.51       24.19      5.90 o 
   3  -3  11       10.56       13.07      3.29 o 
   4  -3  11        0.02        0.33      4.51 o 
  -3  -2  11       15.02       13.69      6.73 o 
  -2  -2  11        1.53        1.24      2.24 o 
  -1  -2  11       43.00       32.42      5.45 o 
   0  -2  11       77.52       83.60      7.25 o 
   1  -2  11      850.87      935.60     29.80 o 
   2  -2  11      579.57      598.90     25.23 o 
   3  -2  11        0.89        3.60      2.24 o 
   4  -2  11        0.67        0.77      3.59 o 
  -4  -1  11       26.98       38.82      9.09 o 
  -3  -1  11        0.45        2.04      3.78 o 
  -2  -1  11      115.05      112.44     13.96 o 
  -1  -1  11      158.95      164.52      9.90 o 
   0  -1  11       78.57       93.65      8.14 o 
   1  -1  11      556.41      622.01     23.99 o 
   2  -1  11       47.60       51.61      7.18 o 
   3  -1  11        2.50       -2.69      2.69 o 
   4  -1  11       26.33       23.99      6.66 o 
  -4   0  11       29.67       26.24      7.15 o 
  -3   0  11        2.96        1.83      2.46 o 
  -2   0  11        3.40        4.47      1.39 o 
  -1   0  11      133.23      139.81     11.11 o 
   0   0  11      396.98      473.54     17.82 o 
   1   0  11        1.36       -0.29      2.42 o 
   2   0  11       47.27       42.70      4.96 o 
   3   0  11       64.99       77.09      9.24 o 
   4   0  11        0.25       -2.39      3.49 o 
  -4   1  11       10.55        3.94      7.24 o 
  -3   1  11       13.22       12.83      4.29 o 
  -2   1  11       19.91       21.80      4.21 o 
  -1   1  11        6.28        3.27      2.33 o 
   0   1  11        5.49        3.72      2.26 o 
   1   1  11        2.51        3.04      2.71 o 
   2   1  11       70.13       78.39      7.79 o 
   3   1  11       34.04       42.79      6.88 o 
   4   1  11       16.86       25.63      8.33 o 
  -4   2  11        2.87        6.49      9.66 o 
  -3   2  11      108.92      119.27     15.96 o 
  -2   2  11       38.58       42.91      5.86 o 
  -1   2  11      153.80      184.44     12.48 o 
   0   2  11       41.56       36.58      5.02 o 
   1   2  11        1.78        2.86      2.06 o 
   2   2  11       47.09       53.05      6.59 o 
   3   2  11        1.00        1.63      3.93 o 
   4   2  11        6.07       20.34     10.52 o 
  -4   3  11        9.49       19.08      9.49 o 
  -3   3  11      105.20      141.23     22.59 o 
  -2   3  11       49.16       44.53      5.93 o 
  -1   3  11        0.07       -1.72      1.80 o 
   0   3  11        4.18        4.50      2.90 o 
   1   3  11        4.60        1.06      2.24 o 
   2   3  11        8.56        7.38      3.36 o 
   3   3  11       72.28       85.09      9.14 o 
   4   3  11      137.98      167.75     45.88 o 
  -3   4  11       11.63        6.06      3.64 o 
  -2   4  11        6.73       -0.89      2.30 o 
  -1   4  11        6.98        6.89      1.71 o 
   0   4  11       33.23       34.12      4.99 o 
   1   4  11      139.21      115.44     10.12 o 
   2   4  11        3.22        2.71      1.06 o 
   3   4  11       19.43       14.83      4.50 o 
   4   4  11       59.29       72.59     18.47 o 
  -3   5  11       73.56       72.74     16.61 o 
  -2   5  11      299.88      270.92     40.08 o 
  -1   5  11       60.74       53.24      8.42 o 
   0   5  11        0.74        1.31      1.57 o 
   1   5  11        0.00       -0.88      1.45 o 
   2   5  11      117.43      105.45      8.53 o 
   3   5  11       13.50        6.02      4.16 o 
   4   5  11        5.28        3.86     13.28 o 
  -3   6  11       17.32       17.64      9.52 o 
  -2   6  11       31.42       24.37      6.47 o 
  -1   6  11       24.76       30.59      7.93 o 
   0   6  11      310.34      140.89     45.30 o 
   1   6  11        6.19        1.49      2.09 o 
   2   6  11       42.42       49.67     11.76 o 
   3   6  11       12.39       17.24      7.04 o 
   4   6  11        4.89        8.25      8.56 o 
  -3   7  11       85.63       80.78     17.45 o 
  -2   7  11       27.66       30.58     10.75 o 
  -1   7  11      177.82      155.31     25.75 o 
   0   7  11       23.05       19.30      7.36 o 
   1   7  11       15.72       10.65      4.47 o 
   2   7  11       35.04       40.08     10.84 o 
   3   7  11       70.13       55.16     25.01 o 
   4   7  11        0.00        7.78      7.22 o 
  -3   8  11        5.56        4.56      8.47 o 
  -2   8  11       32.35       36.39     12.46 o 
  -1   8  11       17.82       14.03      6.49 o 
   0   8  11      218.87      219.64     24.39 o 
   1   8  11       21.91       12.51      4.41 o 
   2   8  11        1.91        1.63      2.46 o 
   3   8  11      114.80      122.94     33.98 o 
   4   8  11        0.11       -5.43      6.34 o 
  -2   9  11       53.39       50.33     14.05 o 
  -1   9  11       11.50       10.26      8.07 o 
   0   9  11      108.49      100.68     16.37 o 
   1   9  11       24.94       26.78      8.47 o 
   2   9  11        0.03        1.33      2.50 o 
   3   9  11       10.85        8.30      6.70 o 
  -2  10  11        3.16       11.33      7.09 o 
  -1  10  11        5.65        4.34      3.34 o 
   0  10  11        2.14        0.51      1.51 o 
   1  10  11        3.91        3.23      5.72 o 
   2  10  11       11.56       17.13      7.82 o 
   3  10  11        0.94        0.81      2.73 o 
  -1  11  11        6.91       13.96      9.06 o 
   0  11  11        0.61        1.39      3.04 o 
   1  11  11       17.30       10.10      7.91 o 
   2  11  11       36.43       39.27     12.00 o 
  -1  12  11        5.63        3.59      8.24 o 
   0  12  11        8.61        6.15      3.62 o 
   1  12  11        2.96        3.28      6.36 o 
   2  12  11       14.75       17.34      6.14 o 
  -1  -8  12        4.31        0.69      4.88 o 
   0  -8  12       22.43       23.70      9.70 o 
   1  -8  12        4.39        0.83      2.50 o 
  -2  -7  12       38.78       42.19     12.89 o 
  -1  -7  12      238.21      271.69     39.02 o 
   0  -7  12        3.36        5.82      9.98 o 
   1  -7  12       67.16       51.34     11.57 o 
   2  -7  12        0.76       -6.78     17.60 o 
  -2  -6  12       70.02       77.01     17.02 o 
  -1  -6  12      268.90      295.44     37.87 o 
   0  -6  12       17.53       20.73      8.02 o 
   1  -6  12       52.24       42.65     10.17 o 
   2  -6  12        6.35        5.61      5.28 o 
  -2  -5  12       26.24       27.04      7.44 o 
  -1  -5  12        0.73        8.64      5.55 o 
   0  -5  12        1.80        0.39      6.94 o 
   1  -5  12       11.30        1.39      3.16 o 
   2  -5  12        2.11        4.78      4.39 o 
   3  -5  12       27.57       35.72      8.69 o 
  -3  -4  12       24.94       27.51      6.95 o 
  -2  -4  12       22.13       23.35      6.96 o 
  -1  -4  12        0.07        2.15      3.52 o 
   0  -4  12        0.08        1.80      4.30 o 
   1  -4  12        8.54        5.15      3.02 o 
   2  -4  12       54.40       51.06      7.80 o 
   3  -4  12        8.42       11.23      3.88 o 
  -3  -3  12       31.76       30.56      7.36 o 
  -2  -3  12       22.37       27.29      7.48 o 
  -1  -3  12       37.01       34.32      7.87 o 
   0  -3  12       23.54       26.04      4.71 o 
   1  -3  12        0.37       -0.97      2.28 o 
   2  -3  12       19.37       26.91      5.42 o 
   3  -3  12        0.99        0.14      2.10 o 
  -3  -2  12       12.93       25.23      7.04 o 
  -2  -2  12      112.04      108.87     14.17 o 
  -1  -2  12        3.35        3.77      1.83 o 
   0  -2  12        0.26       -0.01      2.44 o 
   1  -2  12       13.60       21.26      4.52 o 
   2  -2  12      130.91      133.40     12.28 o 
   3  -2  12        8.72       13.05      3.97 o 
   4  -2  12        0.01        1.79      6.16 o 
  -3  -1  12       12.02        6.14      3.75 o 
  -2  -1  12      118.68      134.95     15.79 o 
  -1  -1  12       53.15       66.43      8.15 o 
   0  -1  12        5.81        5.81      2.42 o 
   1  -1  12       86.18      100.43      9.83 o 
   2  -1  12      263.99      270.55     16.92 o 
   3  -1  12       42.30       46.78      7.51 o 
   4  -1  12       33.84       30.50      7.58 o 
  -3   0  12       29.23       31.22      7.88 o 
  -2   0  12       25.77       29.75      6.72 o 
  -1   0  12       33.71       46.30      6.06 o 
   0   0  12       32.08       38.12      4.67 o 
   1   0  12        0.03       -1.99      1.99 o 
   2   0  12      193.44      216.06     14.68 o 
   3   0  12        7.65       20.94      4.88 o 
   4   0  12       12.29        8.72      8.70 o 
  -3   1  12      128.45      167.60     25.21 o 
  -2   1  12       15.98       15.86      3.73 o 
  -1   1  12       79.53       88.04      9.33 o 
   0   1  12       52.36       58.30      5.06 o 
   1   1  12        3.12        2.59      2.43 o 
   2   1  12       96.27      105.58      9.70 o 
   3   1  12      395.23      488.66     23.88 o 
   4   1  12        3.11        7.76      5.84 o 
  -3   2  12       55.15       68.54     15.59 o 
  -2   2  12        0.32        1.63      2.45 o 
  -1   2  12        0.45        2.41      2.38 o 
   0   2  12       73.29       78.58      8.78 o 
   1   2  12        5.05        2.38      1.61 o 
   2   2  12       81.34       89.13      8.45 o 
   3   2  12      236.60      298.23     18.17 o 
   4   2  12        3.56       13.03      8.98 o 
  -3   3  12        8.74        9.45      5.36 o 
  -2   3  12       23.95       23.25      5.74 o 
  -1   3  12        7.84        6.77      3.79 o 
   0   3  12        3.09        5.25      1.99 o 
   1   3  12        3.47        3.54      2.19 o 
   2   3  12       32.72       41.56      5.63 o 
   3   3  12        4.11        4.00      8.07 o 
   4   3  12        0.02        0.17      5.47 o 
  -3   4  12       43.67       59.57     15.13 o 
  -2   4  12        0.91        1.31      2.51 o 
  -1   4  12      211.63      216.70     19.86 o 
   0   4  12       32.46       33.16      5.05 o 
   1   4  12        0.10        0.25      1.80 o 
   2   4  12       10.98       12.76      3.75 o 
   3   4  12       17.00       14.46      4.90 o 
   4   4  12        4.65        4.19      2.65 o 
  -3   5  12       59.91       68.91     15.74 o 
  -2   5  12        7.00        7.59      3.71 o 
  -1   5  12       25.91       28.17      6.24 o 
   0   5  12        4.13        4.40      2.32 o 
   1   5  12       27.70       19.74      4.32 o 
   2   5  12        0.02       -1.48      2.68 o 
   3   5  12        0.95        3.90      3.90 o 
   4   5  12        0.02       -0.91      4.76 o 
  -3   6  12        0.39       -3.04      3.04 o 
  -2   6  12       20.23       20.95      5.38 o 
  -1   6  12       10.44        7.31      2.86 o 
   0   6  12      147.03      164.13     16.36 o 
   1   6  12        1.42        1.25      2.81 o 
   2   6  12        3.46        1.89      3.56 o 
   3   6  12        0.03       -3.98      3.98 o 
   4   6  12       33.64       27.10     21.20 o 
  -3   7  12       17.15        6.77      3.23 o 
  -2   7  12        6.48        7.01      4.39 o 
  -1   7  12       35.59       38.09      9.93 o 
   0   7  12      375.36      378.82     24.82 o 
   1   7  12       48.68       45.37      8.55 o 
   2   7  12       59.91       55.05     17.38 o 
   3   7  12        1.69        3.39      3.65 o 
  -2   8  12        3.73       -0.63      7.80 o 
  -1   8  12       52.81       34.65      9.70 o 
   0   8  12      168.48      166.57     17.04 o 
   1   8  12        1.79        0.53      4.21 o 
   2   8  12       12.97        9.62      6.11 o 
   3   8  12        3.15       -3.67      3.67 o 
  -2   9  12        0.35       -3.23      4.19 o 
  -1   9  12        3.18       -1.45      4.92 o 
   0   9  12       68.44       82.25     15.43 o 
   1   9  12      236.26      227.63     25.97 o 
   2   9  12        5.67        8.00      4.01 o 
   3   9  12       15.93       21.77      9.67 o 
  -1  10  12        0.03        0.64      6.10 o 
   0  10  12      114.55      124.81     20.30 o 
   1  10  12      156.29      147.36     21.41 o 
   2  10  12        0.12        0.64     12.09 o 
  -1  11  12        0.81        0.20      4.50 o 
   0  11  12        8.60        3.27      2.83 o 
   1  11  12        0.48        4.58      6.35 o 
   2  11  12       27.30       23.09      9.46 o 
   0  -7  13        2.48        5.36      8.68 o 
   1  -7  13        1.62       -1.95      8.76 o 
  -1  -6  13       60.77       84.73     17.10 o 
   0  -6  13       58.68       65.67     15.86 o 
   1  -6  13        1.85        2.18      3.80 o 
   2  -6  13       14.30        8.48      5.01 o 
  -2  -5  13        4.56        3.63      4.45 o 
  -1  -5  13       16.37        8.85      2.79 o 
   0  -5  13        0.17        1.16      3.91 o 
   1  -5  13       44.91       32.52      7.47 o 
   2  -5  13       64.18       48.18     10.57 o 
  -2  -4  13       62.06       65.37     12.64 o 
  -1  -4  13        1.71        1.37      3.50 o 
   0  -4  13      177.41      191.98     20.44 o 
   1  -4  13       16.00        6.04      4.31 o 
   2  -4  13        0.50       -1.73      1.97 o 
   3  -4  13        0.71       12.89      5.69 o 
  -2  -3  13        2.86        6.87      4.92 o 
  -1  -3  13       24.68       25.62      6.71 o 
   0  -3  13      141.67      149.52     18.49 o 
   1  -3  13       10.88        3.98      2.95 o 
   2  -3  13       35.72       35.68      6.68 o 
   3  -3  13        1.01        2.29      3.82 o 
  -3  -2  13        3.58        4.21      5.55 o 
  -2  -2  13        9.09       10.56      5.81 o 
  -1  -2  13        2.21        0.80      3.75 o 
   0  -2  13       39.26       35.56      6.88 o 
   1  -2  13       30.95       33.59      5.74 o 
   2  -2  13       30.74       29.44      5.77 o 
   3  -2  13        0.19        0.83      3.28 o 
  -3  -1  13       13.22       19.92      6.54 o 
  -2  -1  13        0.17        0.78      3.72 o 
  -1  -1  13       10.70        9.64      2.19 o 
   0  -1  13       93.65      105.57     11.32 o 
   1  -1  13       92.33       89.09      9.58 o 
   2  -1  13       80.37       83.28      9.53 o 
   3  -1  13        2.16        0.94      2.35 o 
  -3   0  13        2.30       -0.38      5.40 o 
  -2   0  13       49.81       59.74     10.67 o 
  -1   0  13       93.93      110.52     10.84 o 
   0   0  13       86.07       85.14      9.98 o 
   1   0  13       20.36       31.67      5.81 o 
   2   0  13      202.14      237.96     15.88 o 
   3   0  13       43.44       50.35      7.28 o 
  -3   1  13       32.41       43.17     13.57 o 
  -2   1  13       13.92       21.17      5.08 o 
  -1   1  13      125.54      140.83     12.19 o 
   0   1  13      188.13      209.73     15.33 o 
   1   1  13       27.90       32.18      5.77 o 
   2   1  13      239.53      263.03     16.09 o 
   3   1  13        5.85        3.03      2.75 o 
  -3   2  13        1.52       -0.13      2.65 o 
  -2   2  13       49.22       68.76     14.66 o 
  -1   2  13       16.74       22.91      4.73 o 
   0   2  13        6.80        2.62      2.88 o 
   1   2  13       18.51       20.37      4.96 o 
   2   2  13       90.96       84.16     11.23 o 
   3   2  13        3.45       -3.77      3.77 o 
  -3   3  13        3.12       14.50      7.94 o 
  -2   3  13        8.05       11.63      7.55 o 
  -1   3  13        0.78        1.74      3.60 o 
   0   3  13        0.00       -0.03      1.18 o 
   1   3  13       68.95       71.52      8.25 o 
   2   3  13       11.49       12.38      4.05 o 
   3   3  13        2.72       -1.56      3.43 o 
  -3   4  13        0.62        2.74      6.02 o 
  -2   4  13      206.13      253.19     30.78 o 
  -1   4  13        1.06        1.68      1.98 o 
   0   4  13        9.34        6.55      2.86 o 
   1   4  13        5.89        2.35      1.53 o 
   2   4  13        0.01        2.69      4.63 o 
   3   4  13        0.01        1.62      2.88 o 
  -3   5  13       15.55        5.11      8.74 o 
  -2   5  13      122.91      124.55     20.68 o 
  -1   5  13        0.00       -0.93      3.03 o 
   0   5  13        0.10       -2.85      2.85 o 
   1   5  13        2.35       -1.25      2.24 o 
   2   5  13        3.28        6.95      3.28 o 
   3   5  13        0.99       -1.74      4.82 o 
  -2   6  13        6.95        3.33      3.27 o 
  -1   6  13        0.44       -0.49      4.14 o 
   0   6  13        0.79        5.05      3.44 o 
   1   6  13        1.04       -0.74      2.51 o 
   2   6  13       11.76        3.49      3.32 o 
   3   6  13        3.96       11.74      4.61 o 
  -2   7  13       14.25       12.89      5.35 o 
  -1   7  13      110.32       97.63     13.12 o 
   0   7  13       18.74       15.56      5.14 o 
   1   7  13        6.49        7.48      4.44 o 
   2   7  13        0.23       -0.64      4.66 o 
   3   7  13       25.40       17.86      5.28 o 
  -2   8  13        2.90        2.07      3.10 o 
  -1   8  13       39.72       39.36      8.17 o 
   0   8  13        1.24       -2.46      4.00 o 
   1   8  13       65.14       67.50     14.25 o 
   2   8  13        0.01       -4.49      8.29 o 
   3   8  13       44.93       44.67     24.47 o 
  -1   9  13       16.13       18.67      7.80 o 
   0   9  13       61.39       50.21      9.53 o 
   1   9  13        8.32       11.07      5.14 o 
   2   9  13       13.71       21.29      9.24 o 
  -1  10  13        0.09        0.04      8.77 o 
   0  10  13       14.55       19.97      8.19 o 
   1  10  13      169.99      192.99     25.12 o 
   2  10  13        0.32       -0.54      3.05 o 
  -1  -5  14       21.04       25.22      7.36 o 
   0  -5  14      131.23      129.80     17.57 o 
   1  -5  14       25.08       17.47      4.85 o 
  -1  -4  14        6.32        2.56      5.56 o 
   0  -4  14       72.04       60.08     11.63 o 
   1  -4  14       16.08        6.83      4.60 o 
   2  -4  14        4.89        2.33      3.39 o 
  -2  -3  14       34.67       52.69     11.08 o 
  -1  -3  14        1.82       -1.58      3.68 o 
   0  -3  14      164.15      159.87     15.28 o 
   1  -3  14       51.52       45.86      7.26 o 
   2  -3  14        5.37        7.72      3.57 o 
  -2  -2  14       31.56       54.13     10.39 o 
  -1  -2  14        0.31        2.81      4.28 o 
   0  -2  14       43.82       46.17      8.09 o 
   1  -2  14       50.06       48.62      7.21 o 
   2  -2  14       18.34       23.84      5.96 o 
   3  -2  14        5.98        1.64      4.37 o 
  -2  -1  14       27.23       36.79      9.55 o 
  -1  -1  14       26.81       28.56      6.81 o 
   0  -1  14        0.00        0.98      2.17 o 
   1  -1  14       34.73       37.28      6.09 o 
   2  -1  14        0.03       10.75      4.76 o 
   3  -1  14        1.29        6.61      4.02 o 
  -2   0  14        6.85       22.13      8.29 o 
  -1   0  14       44.42       50.37      9.32 o 
   0   0  14       21.65       24.56      5.40 o 
   1   0  14       88.47      104.08     13.52 o 
   2   0  14        2.41       10.38      5.42 o 
   3   0  14       14.23       20.09      8.28 o 
  -2   1  14        2.75       -2.73      5.45 o 
  -1   1  14      170.75      213.02     15.82 o 
   0   1  14        4.26        4.92      3.39 o 
   1   1  14        4.45        4.10      3.38 o 
   2   1  14        0.27        4.19      2.20 o 
   3   1  14       79.33       80.80     12.07 o 
  -2   2  14       23.65       25.58     10.67 o 
  -1   2  14      102.73      108.77     13.48 o 
   0   2  14        1.33        4.63      1.95 o 
   1   2  14       18.49       16.52      5.93 o 
   2   2  14        0.64        2.46      4.37 o 
   3   2  14      149.68      149.75     19.27 o 
  -2   3  14       56.30       65.70     14.88 o 
  -1   3  14        6.45        9.36      4.41 o 
   0   3  14       10.37       13.90      4.67 o 
   1   3  14       21.84       21.78      6.19 o 
   2   3  14        0.46       -0.46      4.09 o 
   3   3  14       65.79       74.54     12.48 o 
  -2   4  14        7.54        5.71     10.43 o 
  -1   4  14        1.04        1.44      3.67 o 
   0   4  14       12.34       11.93      4.98 o 
   1   4  14       48.69       52.29     10.45 o 
   2   4  14        0.87       -1.04      4.61 o 
   3   4  14       48.37       53.95     10.70 o 
  -2   5  14       28.05       40.12     12.11 o 
  -1   5  14        0.13       -0.42      3.49 o 
   0   5  14        9.11        7.74      3.62 o 
   1   5  14        9.86        9.29      5.09 o 
   2   5  14        9.49       11.07      5.51 o 
   3   5  14        1.42       -0.71      1.78 o 
  -2   6  14       34.03       48.86     14.05 o 
  -1   6  14       11.25        7.17      3.91 o 
   0   6  14       94.45       92.58     12.90 o 
   1   6  14        1.11       -4.30      4.30 o 
   2   6  14        3.15       11.81      7.51 o 
   3   6  14        5.58       11.51      6.25 o 
  -1   7  14        0.07        2.89      2.02 o 
   0   7  14       21.42       23.82      6.60 o 
   1   7  14        1.03       -4.63      4.96 o 
   2   7  14        4.63       -0.51      7.49 o 
  -1   8  14       91.95       75.01     11.94 o 
   0   8  14        8.64        6.28      3.48 o 
   1   8  14       38.77       39.51     11.02 o 
   2   8  14        0.86        1.31      8.91 o 
   0   9  14       23.33       27.62     10.38 o 
   1   9  14       47.07       39.36     12.09 o 
  -1  -3  15        0.30       -1.44      4.31 o 
   0  -3  15        0.14        7.14      3.79 o 
   1  -3  15        4.69        4.27      5.02 o 
  -1  -2  15        3.94      -11.20     11.37 o 
   0  -2  15        0.14        1.39      4.30 o 
   1  -2  15      124.36      115.25     15.23 o 
   2  -2  15       37.44       40.66     12.21 o 
  -1  -1  15       43.72       70.20     11.74 o 
   0  -1  15        0.43       -1.14      4.84 o 
   1  -1  15       36.78       36.28      8.01 o 
   2  -1  15       20.60       35.34     10.73 o 
  -1   0  15        2.37        0.06      5.00 o 
   0   0  15        0.01        3.97      3.13 o 
   1   0  15       10.77       10.97      4.26 o 
   2   0  15        0.43       -1.50      6.11 o 
  -1   1  15        2.56        4.99      3.27 o 
   0   1  15       31.78       30.72      6.78 o 
   1   1  15       16.74       12.46      4.25 o 
   2   1  15       26.98       24.29      7.43 o 
  -2   2  15        5.12       -3.78      7.98 o 
  -1   2  15        6.13        4.30      3.46 o 
   0   2  15       14.63       11.97      1.72 o 
   1   2  15       17.17       24.65      6.58 o 
   2   2  15        7.53       10.72      6.20 o 
  -1   3  15       21.46       31.12      9.24 o 
   0   3  15      130.12      155.23     17.15 o 
   1   3  15       79.76       82.53     16.30 o 
   2   3  15       70.85       91.59     17.92 o 
  -1   4  15       44.63       65.83     11.49 o 
   0   4  15       16.97       16.89      6.14 o 
   1   4  15        0.80       -1.84      4.72 o 
   2   4  15        0.34        5.49      4.17 o 
  -1   5  15        0.29       -1.71      2.81 o 
   0   5  15       26.32       32.33      7.71 o 
   1   5  15        9.52        4.50      3.65 o 
   2   5  15       48.10       53.32     14.24 o 
  -1   6  15      262.02      260.29     23.28 o 
   0   6  15        0.54        2.52      2.17 o 
   1   6  15        0.31       -3.58      4.02 o 
   2   6  15       36.01       23.49      8.45 o 
   0   7  15       25.55       19.97      6.08 o 
   1   7  15        3.68       -1.27      3.98 o 
   0   8  15        0.07        5.85      3.80 o 
   1   8  15        9.49        7.25      4.98 o 
   0   0  16        0.01        6.96      6.45 o 
   1   0  16       53.79       52.07     12.85 o 
   0   1  16        4.10        2.16      2.22 o 
   1   1  16        1.47       -3.33      3.33 o 
   0   2  16        0.79        2.58      2.49 o 
   1   2  16       45.76       47.00     12.35 o 
   0   3  16      100.48      109.54     15.12 o 
   1   3  16        8.53       11.56     16.09 o 
   0   4  16       74.99       72.96     12.26 o 
   1   4  16        3.55        3.71      4.74 o 
   0   5  16       27.15       35.63     10.68 o 
   1   5  16        0.84        3.15      3.68 o 
                                                 
